# Supplementary material for: Early Transmission Dynamics, Spread, and Genomic Characterization of SARS-CoV-2 in Panama
Source: Emerg Infect Dis. 2021 Feb;27(2):612–5. doi: 10.3201/eid2702.203767 (PMC7853578; doi:10.3201/eid2702.203767)
Supplement: Appendix 1 — Members of the Gorgas COVID19 team and Panama COVID19 Laboratory Network, and laboratories contributing sequences from GISAID’s EpiFlu Database on which this research is based. [file 20-3767-Techapp-s1.xlsx]

## Sheet: Appendix 1 Table 1
Article DOI: https://doi.org/10.3201/eid2702.203767
Early Transmission Dynamics, Spread, and Genomic Characterization of SARS-CoV-2 in Panama
Appendix 1 Table 1. Members of the Gorgas COVID19 team and Panama COVID19 Laboratory Network
Member	email	Affiliation	Group
Brechla Moreno	bmoreno@gorgas.gob.pa	Gorgas Memorial Institute of Health Studies, Panama city, Panama	Gorgas COVID19 team
Dimelza Araúz	darauz@gorgas.gob.pa	Gorgas Memorial Institute of Health Studies, Panama city, Panama	Gorgas COVID19 team
Lisseth Sáez	lsaenz@gorgas.gob.pa	Gorgas Memorial Institute of Health Studies, Panama city, Panama	Gorgas COVID19 team
Yaneth Pitti	ypitti@gorgas.gob.pa	Gorgas Memorial Institute of Health Studies, Panama city, Panama	Gorgas COVID19 team
Maria Chen	mchen@gorgas.gob.pa	Gorgas Memorial Institute of Health Studies, Panama city, Panama	Gorgas COVID19 team
Daniel Castillo	dcastillo@gorgas.gob.pa	Gorgas Memorial Institute of Health Studies, Panama city, Panama	Gorgas COVID19 team
Rita Corrales	rcorrales@gorgas.gob.pa	Gorgas Memorial Institute of Health Studies, Panama city, Panama	Gorgas COVID19 team
Jim Chang	jchang@gorgas.gob.pa	Gorgas Memorial Institute of Health Studies, Panama city, Panama	Gorgas COVID19 team
Isela Guerrero	iguerrero@gorgas.gob.pa	Gorgas Memorial Institute of Health Studies, Panama city, Panama	Gorgas COVID19 team
Rita Rodríguez	rirodriguez@gorgas.gob.pa	Gorgas Memorial Institute of Health Studies, Panama city, Panama	Gorgas COVID19 team
Grettel Vásquez	gvasquez@gorgas.gob.pa	Gorgas Memorial Institute of Health Studies, Panama city, Panama	Gorgas COVID19 team
Ilka Guerra,	iguerra@gorgas.gob.pa	Gorgas Memorial Institute of Health Studies, Panama city, Panama	Gorgas COVID19 team
José Valenzuela	jvalenzuela@gorgas.gob.pa	Gorgas Memorial Institute of Health Studies, Panama city, Panama	Gorgas COVID19 team
Alma Ortiz	aortiz@gorgas.gob.pa	Gorgas Memorial Institute of Health Studies, Panama city, Panama	Gorgas COVID19 team
Jorge Castillo	jocastillo@gorgas.gob.pa	Gorgas Memorial Institute of Health Studies, Panama city, Panama	Gorgas COVID19 team
Shantal Vega	svega@gorgas.gob.pa	Gorgas Memorial Institute of Health Studies, Panama city, Panama	Gorgas COVID19 team
Oma Castillero	ocastillero@gorgas.gob.pa	Gorgas Memorial Institute of Health Studies, Panama city, Panama	Gorgas COVID19 team
Graciela Santana	gsantana@gorgas.gob.pa	Gorgas Memorial Institute of Health Studies, Panama city, Panama	Gorgas COVID19 team
Yamitzel Zaldivar	yzaldivar@gorgas.gob.pa	Gorgas Memorial Institute of Health Studies, Panama city, Panama	Gorgas COVID19 team
Amanda Gabster	agabster@gorgas.gob.pa	Gorgas Memorial Institute of Health Studies, Panama city, Panama	Gorgas COVID19 team
Maria Eugenia Barnett	mebantinori@cwpanama.net	Gorgas Memorial Institute of Health Studies, Panama city, Panama	Gorgas COVID19 team
Alejandra Valoy	avaloy@gorgas.gob.pa	Gorgas Memorial Institute of Health Studies, Panama city, Panama	Gorgas COVID19 team
Zumara Chaverra	zchaverra@gorgas.gob.pa	Gorgas Memorial Institute of Health Studies, Panama city, Panama	Gorgas COVID19 team
Angélica Castro	acastro@gorgas.gob.pa	Gorgas Memorial Institute of Health Studies, Panama city, Panama	Gorgas COVID19 team
Adelys Reina	areina@gorgas.gob.pa	Gorgas Memorial Institute of Health Studies, Panama city, Panama	Gorgas COVID19 team
Damaris Bernal	dbernal@gorgas.gob.pa	Gorgas Memorial Institute of Health Studies, Panama city, Panama	Gorgas COVID19 team
Brigitte Henríquez	bhenriquez@gorgas.gob.pa	Gorgas Memorial Institute of Health Studies, Panama city, Panama	Gorgas COVID19 team
Eddier Rivera	erivera@gorgas.gob.pa	Gorgas Memorial Institute of Health Studies, Panama city, Panama	Gorgas COVID19 team
Chystrie Rigg	chrigg@gorgas.gob.pa	Gorgas Memorial Institute of Health Studies, Panama city, Panama	Gorgas COVID19 team
Ana María Santamaría	asantamaria@gorgas.gob.pa	Gorgas Memorial Institute of Health Studies, Panama city, Panama	Gorgas COVID19 team
Eveline Hernández	ehernandez@gorgas.gob.pa	Gorgas Memorial Institute of Health Studies, Panama city, Panama	Gorgas COVID19 team
Ariel Magallón	amagallon@gorgas.gob.pa	Gorgas Memorial Institute of Health Studies, Panama city, Panama	Gorgas COVID19 team
Milixa Perea	mperea@gorgas.gob.pa	Gorgas Memorial Institute of Health Studies, Panama city, Panama	Gorgas COVID19 team
Ornel Melendez,	omelendez@gorgas.gob.pa	Gorgas Memorial Institute of Health Studies, Panama city, Panama	Gorgas COVID19 team
Francisco Gaulé,	jgalue@gorgas.gob.pa	Gorgas Memorial Institute of Health Studies, Panama city, Panama	Gorgas COVID19 team
Liseth Giron,	lgiron@gorgas.gob.pa	Gorgas Memorial Institute of Health Studies, Panama city, Panama	Gorgas COVID19 team
Fredy Pereira,	fpereira@gorgas.gob.pa	Gorgas Memorial Institute of Health Studies, Panama city, Panama	Gorgas COVID19 team
Kimberly Zamora,	kzamora@gorgas.gob.pa	Gorgas Memorial Institute of Health Studies, Panama city, Panama	Gorgas COVID19 team
Daris Perez,	dperez@gorgas.gob.pa	Gorgas Memorial Institute of Health Studies, Panama city, Panama	Gorgas COVID19 team
Ruth Helleby,	rhelleby@gorgas.gob.pa	Gorgas Memorial Institute of Health Studies, Panama city, Panama	Gorgas COVID19 team
Jeymy Trujillo	jtrujillo@gorgas.gob.pa	Gorgas Memorial Institute of Health Studies, Panama city, Panama	Gorgas COVID19 team
María Molina	mmolina@gorgas.gob.pa	Gorgas Memorial Institute of Health Studies, Panama city, Panama	Gorgas COVID19 team
Victor Vergara,	vaveroso@gmail.com	Gorgas Memorial Institute of Health Studies, Panama city, Panama	Gorgas COVID19 team
Yahayrellis Coronado	ycoronado@gorgas.gob.pa	Gorgas Memorial Institute of Health Studies, Panama city, Panama	Gorgas COVID19 team
Johnny González,	jgonzalez@gorgas.gob.pa	Gorgas Memorial Institute of Health Studies, Panama city, Panama	Gorgas COVID19 team
Eric Garcia,	egarcia@gorgas.gob.pa	Gorgas Memorial Institute of Health Studies, Panama city, Panama	Gorgas COVID19 team
Gilberto De Leon,	gdeleon@gorgas.gob.pa	Gorgas Memorial Institute of Health Studies, Panama city, Panama	Gorgas COVID19 team
Itzel Hernández,	icarvajal@gorgas.gob.pa	Gorgas Memorial Institute of Health Studies, Panama city, Panama	Gorgas COVID19 team
Mario Quijada,	mquijada@gorgas.gob.pa	Gorgas Memorial Institute of Health Studies, Panama city, Panama	Gorgas COVID19 team
Fátima Rodríguez,	frrodriguez@gorgas.gob.pa	Gorgas Memorial Institute of Health Studies, Panama city, Panama	Gorgas COVID19 team
Francisco Cedeño,	fcedeno@gorgas.gob.pa	Gorgas Memorial Institute of Health Studies, Panama city, Panama	Gorgas COVID19 team
Anyelho Martínez,	anmartinez@gorgas.gob.pa	Gorgas Memorial Institute of Health Studies, Panama city, Panama	Gorgas COVID19 team
Hector López,	hlopez@gorgas.gob.pa	Gorgas Memorial Institute of Health Studies, Panama city, Panama	Gorgas COVID19 team
Cristian Pinto,	cpinto@gorgas.gob.pa	Gorgas Memorial Institute of Health Studies, Panama city, Panama	Gorgas COVID19 team
Darinel Mitre,	dmitre@gorgas.gob.pa	Gorgas Memorial Institute of Health Studies, Panama city, Panama	Gorgas COVID19 team
Cecilio Nino.	cnino@gorgas.gob.pa	Gorgas Memorial Institute of Health Studies, Panama city, Panama	Gorgas COVID19 team
Vanessa Vásquez	vvasquez@senacyt.gob.pa	Gorgas Memorial Institute of Health Studies, Panama city, Panama	Gorgas COVID19 team
Katherine Jimenez	kjimenez@css.gob.pa	Complejo Hospitalario Metropolitano Dr. Arnulfo Arias Madrid, ciudad de Panamá, Panamá	Panama COVID19 laboratory network
Cecilia Gomez	cegomez@css.gob.pa	Complejo Hospitalario Metropolitano Dr. Arnulfo Arias Madrid, ciudad de Panamá, Panamá	Panama COVID19 laboratory network
Zoila Correa De Castillo	zcastillo@css.gob.pa	Complejo Hospitalario Metropolitano Dr. Arnulfo Arias Madrid, ciudad de Panamá, Panamá	Panama COVID19 laboratory network
Marvin Barrios	marvbarrios@css.gob.pa	Complejo Hospitalario Metropolitano Dr. Arnulfo Arias Madrid, ciudad de Panamá, Panamá	Panama COVID19 laboratory network
Milqueyla Diaz	mildiaz@css.gob.pa	Complejo Hospitalario Metropolitano Dr. Arnulfo Arias Madrid, ciudad de Panamá, Panamá	Panama COVID19 laboratory network
Lizbeth Santos		Complejo Hospitalario Metropolitano Dr. Arnulfo Arias Madrid, ciudad de Panamá, Panamá	Panama COVID19 laboratory network
Karina Bravo	kbravo@css.gob.pa	Complejo Hospitalario Metropolitano Dr. Arnulfo Arias Madrid, ciudad de Panamá, Panamá	Panama COVID19 laboratory network
Farha Arauz	farha1912@gmail.com	Complejo Hospitalario Metropolitano Dr. Arnulfo Arias Madrid, ciudad de Panamá, Panamá	Panama COVID19 laboratory network
Evelyn Medina	medinaestefany23@gmail.com	Complejo Hospitalario Metropolitano Dr. Arnulfo Arias Madrid, ciudad de Panamá, Panamá	Panama COVID19 laboratory network
Jose Cedeño	jantonioc12@hotmail.com	Complejo Hospitalario Metropolitano Dr. Arnulfo Arias Madrid, ciudad de Panamá, Panamá	Panama COVID19 laboratory network
Raul Del Rosario	rauldelrosariotec05@gmail.com	Complejo Hospitalario Metropolitano Dr. Arnulfo Arias Madrid, ciudad de Panamá, Panamá	Panama COVID19 laboratory network
Vanessa Castillo	vancastillo@css.gob.pa	Complejo Hospitalario Metropolitano Dr. Arnulfo Arias Madrid, ciudad de Panamá, Panamá	Panama COVID19 laboratory network
Oriel Moreno		Complejo Hospitalario Metropolitano Dr. Arnulfo Arias Madrid, ciudad de Panamá, Panamá	Panama COVID19 laboratory network
Estefani Sanchez	estefy040686@hotmail.com	Complejo Hospitalario Metropolitano Dr. Arnulfo Arias Madrid, ciudad de Panamá, Panamá	Panama COVID19 laboratory network
Orvil Britton		Complejo Hospitalario Metropolitano Dr. Arnulfo Arias Madrid, ciudad de Panamá, Panamá	Panama COVID19 laboratory network
Elba Camacho		Complejo Hospitalario Metropolitano Dr. Arnulfo Arias Madrid, ciudad de Panamá, Panamá	Panama COVID19 laboratory network
Oliver Lopez	ollopez@css.gob.pa	Complejo Hospitalario Metropolitano Dr. Arnulfo Arias Madrid, ciudad de Panamá, Panamá	Panama COVID19 laboratory network
Luis Sotillo	sotillobent@css.gob.pa	Complejo Hospitalario Metropolitano Dr. Arnulfo Arias Madrid, ciudad de Panamá, Panamá	Panama COVID19 laboratory network
Ricardo Saldaña	perinclito79@hotmail.com	Sección de Biología Molecular, Departamento de Laboratorio, Hospital Materno Infantil José Domingo De Obaldia, ciudad de David, Panamá.	Panama COVID19 laboratory network
Saily Bejarano Candanedo	sailyara@hotmail.com	Sección de Biología Molecular, Departamento de Laboratorio, Hospital Materno Infantil José Domingo De Obaldia, ciudad de David, Panamá.	Panama COVID19 laboratory network
Angel Reigosa	angelreigosa@hotmail.com	Sección de Biología Molecular, Departamento de Laboratorio, Hospital Materno Infantil José Domingo De Obaldia, ciudad de David, Panamá.	Panama COVID19 laboratory network
Yeraldinne De Arriba	Yeraldinedearriba@gmail.com	Sección de Biología Molecular, Departamento de Laboratorio, Hospital Materno Infantil José Domingo De Obaldia, ciudad de David, Panamá.	Panama COVID19 laboratory network
Alcibiades Guerra	aguerra@gorgas.gob.pa	Centro Diagnostico de Enfermedades Desatendidas, Instituto Conmemorativo Gorgas, Metetí, Darién	Panama COVID19 laboratory network
Carlos W. Ng	wng@gorgas.gob.pa	Centro Diagnostico de Enfermedades Desatendidas, Instituto Conmemorativo Gorgas, Metetí, Darién	Panama COVID19 laboratory network
Eduardo Aguirre	aguirreeduardo04@gmail.com	Centro Diagnostico de Enfermedades Desatendidas, Instituto Conmemorativo Gorgas, Metetí, Darién	Panama COVID19 laboratory network
Mellissa Herrera	myherrera@minsa.gob.pa	Laboratorio Clínico del Hospital Dr. Luis “Chicho” Fábrega, Vía Interamericana - San Antonio, Santiago de Veraguas, Panamá	Panama COVID19 laboratory network
Genarino Herrera	geherrera@minsa.gob.pa	Laboratorio Clínico del Hospital Dr. Luis “Chicho” Fábrega, Vía Interamericana - San Antonio, Santiago de Veraguas, Panamá	Panama COVID19 laboratory network
Alexander Aguilar	aaguilarb@minsa.gob.pa	Laboratorio Clínico del Hospital Dr. Luis “Chicho” Fábrega, Vía Interamericana - San Antonio, Santiago de Veraguas, Panamá	Panama COVID19 laboratory network
Yumiris Donoso	ydonoso@minsa.gob.pa	Laboratorio Clínico del Hospital Dr. Luis “Chicho” Fábrega, Vía Interamericana - San Antonio, Santiago de Veraguas, Panamá	Panama COVID19 laboratory network
Ricardo Cumbrera	rcumbreram@minsa.gob.pa	Laboratorio Clínico del Hospital Dr. Luis “Chicho” Fábrega, Vía Interamericana - San Antonio, Santiago de Veraguas, Panamá	Panama COVID19 laboratory network
Julio Rodríguez	julio07_rodriguez@hotmail.com	Laboratorio Clínico del Hospital Dr. Luis “Chicho” Fábrega, Vía Interamericana - San Antonio, Santiago de Veraguas, Panamá	Panama COVID19 laboratory network
Rolly Morón	rollymoron18@hotmail.com	Laboratorio Clínico del Hospital Dr. Luis “Chicho” Fábrega, Vía Interamericana - San Antonio, Santiago de Veraguas, Panamá	Panama COVID19 laboratory network
Lissette Herrera	lissyh22@hotmail.com	Laboratorio Clínico del Hospital Dr. Luis “Chicho” Fábrega, Vía Interamericana - San Antonio, Santiago de Veraguas, Panamá	Panama COVID19 laboratory network
Wendy Franco	wfranco1989@gmail.com	Instituto Oncológico Nacional, ciudad de Panamá, Panamá.	Panama COVID19 laboratory network
Angélica Rodríguez	angelicaa.rodriguezp19@gmail.com	Instituto Oncológico Nacional, ciudad de Panamá, Panamá.	Panama COVID19 laboratory network
Kenia Abrego	kabrego29@gmail.com	Instituto Oncológico Nacional, ciudad de Panamá, Panamá.	Panama COVID19 laboratory network
Irene Espinoza	iespinosa@ion.gob.pa	Instituto Oncológico Nacional, ciudad de Panamá, Panamá.	Panama COVID19 laboratory network
Yaribeth Olmedo	yaribetho@gmail.com	Instituto Oncológico Nacional, ciudad de Panamá, Panamá.	Panama COVID19 laboratory network
Juliee Pauline Espino Gomez	julespino@css.gob.pa	Centro Diagnóstico Molecular Covid-19 Azuero, Laboratorio Clínico, Hospital Regional Anita Moreno, La Villa de Los Santos, Los Santos, Panamá	Panama COVID19 laboratory network
Angeline Cecibel Castillo	angelicastillo@css.gob.pa	Centro Diagnóstico Molecular Covid-19 Azuero, Laboratorio Clínico, Hospital Regional Anita Moreno, La Villa de Los Santos, Los Santos, Panamá	Panama COVID19 laboratory network
Julia Polo	julia.polo.19@gmail.com	Centro Diagnóstico Molecular Covid-19 Azuero, Laboratorio Clínico, Hospital Regional Anita Moreno, La Villa de Los Santos, Los Santos, Panamá	Panama COVID19 laboratory network
Solange Esther Villarreal Villarreal	solesita_1218@hotmail.com	Centro Diagnóstico Molecular Covid-19 Azuero, Laboratorio Clínico, Hospital Regional Anita Moreno, La Villa de Los Santos, Los Santos, Panamá	Panama COVID19 laboratory network
Juan Olmedo Poveda Castro	juan24poveda@gmail.com	Centro Diagnóstico Molecular Covid-19 Azuero, Laboratorio Clínico, Hospital Regional Anita Moreno, La Villa de Los Santos, Los Santos, Panamá	Panama COVID19 laboratory network
Dayana Massiel Best Delgado	minsadayana@gmail.com	Centro Diagnóstico Molecular Covid-19 Azuero, Laboratorio Clínico, Hospital Regional Anita Moreno, La Villa de Los Santos, Los Santos, Panamá	Panama COVID19 laboratory network
Ramón Pinzón	ramonpinzon06@gmail.com	Sección de Biología Molecular, Hospital del Niño Dr. José Renán Esquivel, ciudad de Panamá, Panamá	Panama COVID19 laboratory network
Carmen Cedeño	krmn.2916@gmail.com	Sección de Biología Molecular, Hospital del Niño Dr. José Renán Esquivel, ciudad de Panamá, Panamá	Panama COVID19 laboratory network
Julio Nieto Ramos	charter22@hotmail.com	Sección de Biología Molecular, Hospital del Niño Dr. José Renán Esquivel, ciudad de Panamá, Panamá	Panama COVID19 laboratory network
Jenilee Garcia	jenileeg14@gmail.com	Sección de Biología Molecular, Hospital del Niño Dr. José Renán Esquivel, ciudad de Panamá, Panamá	Panama COVID19 laboratory network
Jorge Castillo	jorcastillot@gmail.com	Sección de Biología Molecular, Hospital del Niño Dr. José Renán Esquivel, ciudad de Panamá, Panamá	Panama COVID19 laboratory network
Elvis Martinez	elvismartinez92@hotmail.com	Sección de Biología Molecular, Hospital del Niño Dr. José Renán Esquivel, ciudad de Panamá, Panamá	Panama COVID19 laboratory network
Frank Vence	frankvence33@gmail.com	Sección de Biología Molecular, Hospital del Niño Dr. José Renán Esquivel, ciudad de Panamá, Panamá	Panama COVID19 laboratory network
Ilka Barrios	ilka1293@hotmail.com	Sección de Biología Molecular, Hospital del Niño Dr. José Renán Esquivel, ciudad de Panamá, Panamá	Panama COVID19 laboratory network
Omar Castillero	omarcas02@gmail.com	Sección de Biología Molecular, Hospital del Niño Dr. José Renán Esquivel, ciudad de Panamá, Panamá	Panama COVID19 laboratory network
Astrid Adames	astridadames@gmail.com	Laboratorio de Biología Molecular del Hospital Regional Nicolás A. Solano, ciudad de La Chorrera, Panamá	Panama COVID19 laboratory network
Jackeline Morán	jacvkymp1806@gmail.com	Laboratorio de Biología Molecular del Hospital Regional Nicolás A. Solano, ciudad de La Chorrera, Panamá	Panama COVID19 laboratory network
Francisco Carrasco	carrasco12an33@gmail.com	Laboratorio de Biología Molecular del Hospital Regional Nicolás A. Solano, ciudad de La Chorrera, Panamá	Panama COVID19 laboratory network
Carolina Mendoza	claro984@hotmail.com	Laboratorio de Biología Molecular del Hospital Regional Nicolás A. Solano, ciudad de La Chorrera, Panamá	Panama COVID19 laboratory network
Carlos Flores	cflores2618@hotmail.com	Sección de Inmunoserología, Laboratorio Clínico del Hospital Santo Tomás, ciudad de Panamá, Panamá	Panama COVID19 laboratory network
Vielsi Morales	vielsie0490@hotmail.com	Sección de Inmunoserología, Laboratorio Clínico del Hospital Santo Tomás, ciudad de Panamá, Panamá	Panama COVID19 laboratory network
Andres Mondolis	amondolis@hotmail.com	Sección de Inmunoserología, Laboratorio Clínico del Hospital Santo Tomás, ciudad de Panamá, Panamá	Panama COVID19 laboratory network
Kenia Rios	kenia_r_02@hotmail.com	Sección de Inmunoserología, Laboratorio Clínico del Hospital Santo Tomás, ciudad de Panamá, Panamá	Panama COVID19 laboratory network
Jovanna Borace	jovannatm@yahoo.com.mx	Sección de Inmunoserología, Laboratorio Clínico del Hospital Santo Tomás, ciudad de Panamá, Panamá	Panama COVID19 laboratory network
Massiel De Gracia	mdegracia@pacificasalud.com	División Molecular, Laboratorio Pacífica Salud- Hospital Punta Pacífica, Ciudad de Panamá, Panamá	Panama COVID19 laboratory network
Jessica Tempone	jtempone@pacificasalud.com	División Molecular, Laboratorio Pacífica Salud- Hospital Punta Pacífica, Ciudad de Panamá, Panamá	Panama COVID19 laboratory network
Gineva Tello	gtello@pacificasalud.com	División Molecular, Laboratorio Pacífica Salud- Hospital Punta Pacífica, Ciudad de Panamá, Panamá	Panama COVID19 laboratory network
Rita Hernandez	rhernandez@pacificasalud.com	División Molecular, Laboratorio Pacífica Salud- Hospital Punta Pacífica, Ciudad de Panamá, Panamá	Panama COVID19 laboratory network
Aracelly Croston	acroston@pacificasalud.com	División Molecular, Laboratorio Pacífica Salud- Hospital Punta Pacífica, Ciudad de Panamá, Panamá	Panama COVID19 laboratory network
Corrales Rita	rjcc2615@gmail.com	Sección de Microbiología y Biología Molecular, Laboratorio Clínico de Hospital Nacional, Ciudad de Panamá, Panamá	Panama COVID19 laboratory network
Martinez Kizmett	kizmettmartinez@gmail.com	Sección de Microbiología y Biología Molecular, Laboratorio Clínico de Hospital Nacional, Ciudad de Panamá, Panamá	Panama COVID19 laboratory network
Montalvo Maximo	mmontalvoj13@gmail.com	Sección de Microbiología y Biología Molecular, Laboratorio Clínico de Hospital Nacional, Ciudad de Panamá, Panamá	Panama COVID19 laboratory network
Montenegro Jonnattan	bio28@hotmail.com	Sección de Microbiología y Biología Molecular, Laboratorio Clínico de Hospital Nacional, Ciudad de Panamá, Panamá	Panama COVID19 laboratory network
Visuette Danyenis	dvisuette28@gmail.com	Sección de Microbiología y Biología Molecular, Laboratorio Clínico de Hospital Nacional, Ciudad de Panamá, Panamá	Panama COVID19 laboratory network
Castillo Raul	rcastillotm@gmail.com	Sección de Microbiología y Biología Molecular, Laboratorio Clínico de Hospital Nacional, Ciudad de Panamá, Panamá	Panama COVID19 laboratory network

## Sheet: Appendix 1 Table 2
Appendix 1 Table 2. GISAID acknowledgement
We gratefully acknowledge the authors, originating and submitting laboratories of the sequences from GISAID’s EpiFlu™ Database on which this research is based. The list is detailed below.
All submitters of data may be contacted directly via www.gisaid.org
Accession ID	Virus name	Location	Collection date	Originating lab	Submitting lab	Authors
EPI_ISL_406531	hCoV-19/Guangdong/20SF174/2020	Asia / China / Guangdong / Zhuhai	2020-01-22	Guangdong Provincial Center for Diseases Contorl and Prevention; Guangdong Provinical Public Health	Guangdong Provincial Center for Disease Control and Prevention	Min Kang, Jie Wu, Jing Lu, Tao Liu, Baisheng Li, Shujiang Mei, Feng Ruan, Lifeng Lin, Changwen Ke, Haojie Zhong, Yingtao Zhang, Lirong Zou, Xuguang Chen, Qi Zhu, Jianpeng Xiao, Jianxiang Geng, Zhe Liu, Jianxiong Hu, Weilin Zeng, Xing Li, Yuhuang Liao, Xiujuan Tang, Songjian Xiao, Ying Wang, Yingchao Song, Xue Zhuang, Lijun Liang, Guanhao He, Huihong Deng, Tie Song, Jianfeng He, Wenjun Ma
EPI_ISL_406593	hCoV-19/Shenzhen/SZTH-002/2020	Asia / China / Guangdong / Shenzhen	2020-01-13	Shenzhen Key Laboratory of Pathogen and Immunity, National Clinical Research Center for Infectious Disease, Shenzhen Third People's Hospital	Shenzhen Key Laboratory of Pathogen and Immunity, National Clinical Research Center for Infectious Disease, Shenzhen Third People's Hospital	Yang Yang, Chenguang Shen, Li Xing, Zhixiang Xu, Haixia Zheng, Yingxia Liu
EPI_ISL_406596	hCoV-19/France/IDF0372/2020	Europe / France / Ile-de-France / Paris	2020-01-23	Department of Infectious and Tropical Diseases, Bichat Claude Bernard Hospital, Paris	National Reference Center for Viruses of Respiratory Infections, Institut Pasteur, Paris	Mélanie Albert, Marion Barbet, Sylvie Behillil, Méline Bizard, Angela Brisebarre, Flora Donati, Vincent Enouf, Maud Vanpeene, Sylvie van der Werf, Yazdan Yazdanpanah, Xavier Lescure.
EPI_ISL_407893	hCoV-19/Australia/NSW01/2020	Oceania / Australia / New South Wales / Sydney	2020-01-24	Centre for Infectious Diseases and Microbiology Laboratory Services	NSW Health Pathology - Institute of Clinical Pathology and Medical Research; Westmead Hospital; University of Sydney	Eden J-S, Carter I, Rahman H, Holmes EC, Rockett R, O’Sullivan MV, Sintchenko V, Chen SC, Maddocks S, Kok J and Dwyer DE for the 2019-nCoV Study Group
EPI_ISL_407894	hCoV-19/Australia/QLD01/2020	Oceania / Australia / Queensland / Gold Coast	2020-01-28	Pathology Queensland	Public Health Virology Laboratory	Ben Huang, Alyssa Pyke, Amanda De Jong, Andrew Van Den Hurk, Carmel Taylor, David Warrilow, Doris Genge, Elisabeth Gamez, Glen Hewitson, Ian Maxwell Mackay, Inga Sultana, Jamie McMahon, Jean Barcelon, Judy Northill, Mitchell Finger, Natalie Simpson, Neelima Nair, Peter Burtonclay, Peter Moore, Sarah Wheatley, Sean Moody, Sonja Hall-Mendelin, Timothy Gardam, and Frederick Moore.
EPI_ISL_407896	hCoV-19/Australia/QLD02/2020	Oceania / Australia / Queensland / Gold Coast	2020-01-30	Pathology Queensland	Public Health Virology Laboratory	Ben Huang, Alyssa Pyke, Amanda De Jong, Andrew Van Den Hurk, Carmel Taylor, David Warrilow, Doris Genge, Elisabeth Gamez, Glen Hewitson, Ian Maxwell Mackay, Inga Sultana, Jamie McMahon, Jean Barcelon, Judy Northill, Mitchell Finger, Natalie Simpson, Neelima Nair, Peter Burtonclay, Peter Moore, Sarah Wheatley, Sean Moody, Sonja Hall-Mendelin, Timothy Gardam, and Frederick Moore.
EPI_ISL_413518	hCoV-19/Beijing/105/2020	Asia / China / Beijing	2020-01-26	unknown	Infectious Disease Control Center	Li,J., Li,L., Li,Z., Qiu,S., Song,H., Li,P. and Li,P.
EPI_ISL_413520	hCoV-19/Beijing/233/2020	Asia / China / Beijing	2020-01-28	unknown	Infectious Disease Control Center	Li,J., Li,L., Li,Z., Qiu,S., Song,H., Li,P. and Li,P.
EPI_ISL_413522	hCoV-19/India/1-27/2020	Asia / India / Kerala	2020-01-27	Indian Council of Medical Research - National Institute of Virology	National Influenza Center, Indian Council of Medical Research - National Institute of Virology	Potdar V, Yadav PD, Choudhary ML, Shete-Aich A
EPI_ISL_413523	hCoV-19/India/1-31/2020	Asia / India / Kerala	2020-01-31	Indian Council of Medical Research-National Institute of Virology	National Influenza Center, Indian Council of Medical Research-National Institute of Virology	Potdar V, Yadav PD, Choudhary ML, Shete-Aich A
EPI_ISL_413555	hCoV-19/Wales/PHW1/2020	Europe / United Kingdom / Wales	2020-02-27	Wales Specialist Virology Centre	Public Health Wales Microbiology Cardiff	Catherine Moore, Cen Sabu, Joanne Watkins, Sally Corden, Tom Connor
EPI_ISL_413558	hCoV-19/USA/CA-CDPH-UC2/2020	North America / USA / California / Solano County	2020-02-27	California Department of Public Health	Chiu Laboratory, University of California, San Francisco	Xianding Deng, Scot Federman, Chao-Yang Pan, Hugo Guevara,Wei Gu, Debra A. Wadford, and Charles Y. Chiu
EPI_ISL_413580	hCoV-19/Netherlands/Oisterwijk_1364072/2020	Europe / Netherlands / Oisterwijk	2020-03-02	MHC Hart voor Brabant	Erasmus Medical Center	David Nieuwenhuijse, Bas Oude Munnink, Reina Sikkema, Claudia Schapendonk, Irina Chestakova, Anne van der Linden, Mark Pronk, Pascal Lexmond, Corien Swaan, Manon Haverkate, Madelief Mollers, Mart Stein, Sandra Kengne Kamga Mobou, Jeroen van Kampen, Jolanda Voermans, Aura Timen, Corine GeurtsvanKessel, Annemiek van der Eijk, Richard Molenkamp, Marion Koopmans, on behalf of the Dutch national COVID…
EPI_ISL_413582	hCoV-19/Netherlands/Rotterdam_1363790/2020	Europe / Netherlands / Rotterdam	2020-03-01	ErasmusMC	Erasmus Medical Center	David Nieuwenhuijse, Bas Oude Munnink, Reina Sikkema, Claudia Schapendonk, Irina Chestakova, Anne van der Linden, Mark Pronk, Pascal Lexmond, Corien Swaan, Manon Haverkate, Madelief Mollers, Mart Stein, Sandra Kengne Kamga Mobou, Jeroen van Kampen, Jolanda Voermans, Aura Timen, Corine GeurtsvanKessel, Annemiek van der Eijk, Richard Molenkamp, Marion Koopmans, on behalf of the Dutch national COVID…
EPI_ISL_413584	hCoV-19/Netherlands/Rotterdam_1364740/2020	Europe / Netherlands / Rotterdam	2020-03-03	unknown	Erasmus Medical Center	David Nieuwenhuijse, Bas Oude Munnink, Reina Sikkema, Claudia Schapendonk, Irina Chestakova, Anne van der Linden, Mark Pronk, Pascal Lexmond, Corien Swaan, Manon Haverkate, Madelief Mollers, Mart Stein, Sandra Kengne Kamga Mobou, Jeroen van Kampen, Jolanda Voermans, Aura Timen, Corine GeurtsvanKessel, Annemiek van der Eijk, Richard Molenkamp, Marion Koopmans, on behalf of the Dutch national COVID…
EPI_ISL_413592	hCoV-19/Taiwan/NTU03/2020	Asia / Taiwan / Taipei	2020-03-02	Department of Laboratory Medicine, National Taiwan University Hospital	Microbial Genomics Core Lab, National Taiwan University Centers of Genomic and Precision Medicine	Shiou-Hwei Yeh, You-Yu Lin, Ya-Yun Lai, Chiao-Ling Li, Shan-Chwen Chang, Pei-Jer Chen, Sui-Yuan Chang
EPI_ISL_413593	hCoV-19/Luxembourg/Lux1/2020	Europe / Luxembourg	2020-02-29	Laboratoire National de Santé	Erasmus Medical Center	David Nieuwenhuijse, Bas Oude Munnink, Reina Sikkema, Claudia Schapendonk, Irina Chestakova, Anne van der Linden, Mark Pronk, Pascal Lexmond, T. Abdelrahman, G. Fournier, J. Mossong, T. Nguyen, Jeroen van Kampen, Jolanda Voermans, Corine GeurtsvanKessel, Annemiek van der Eijk, Richard Molenkamp, Marion Koopmans, on behalf of the Dutch national COVID-19 response team.
EPI_ISL_413594	hCoV-19/Australia/NSW08/2020	Oceania / Australia / NSW / Sydney	2020-02-28	Centre for Infectious Diseases and Microbiology Laboratory Services	NSW Health Pathology - Institute of Clinical Pathology and Medical Research; Westmead Hospital; University of Sydney	Rockett R, Eden J-S, Lam C, Gray K, Timms, V, Gall, M, Alicia, A, Carter I, Rahman H, Holmes EC, , O’Sullivan MV, Sintchenko V, Chen SC, Maddocks S, Kok J and Dwyer DE for the 2019-nCoV Study Group*
EPI_ISL_413597	hCoV-19/Australia/NSW11/2020	Oceania / Australia / NSW / Sydney	2020-03-02	Centre for Infectious Diseases and Microbiology- Public Health	NSW Health Pathology - Institute of Clinical Pathology and Medical Research; Westmead Hospital; University of Sydney	Lam C, Eden J-S, Rockett R, Gray K, Timms, V, Gall, M, Carter I, Rahman H, Holmes EC, O’Sullivan MV, Sintchenko V, Chen SC, Maddocks S, Kok J and Dwyer DE for the 2019-nCoV Study Group*
EPI_ISL_413598	hCoV-19/Australia/NSW12/2020	Oceania / Australia / NSW / Sydney	2020-03-04	Centre for Infectious Diseases and Microbiology - Public Health	NSW Health Pathology - Institute of Clinical Pathology and Medical Research; Westmead Hospital; University of Sydney	Gray K, Eden J-S, Lam C, Rockett R, Timms, V, Gall, M, Carter I, Rahman H, Holmes EC, O’Sullivan MV, Sintchenko V, Chen SC, Maddocks S, Kok J and Dwyer DE for the 2019-nCoV Study Group*
EPI_ISL_413600	hCoV-19/Australia/NSW14/2020	Oceania / Australia / NSW / Sydney	2020-03-03	Centre for Infectious Diseases and Microbiology - Public Health	NSW Health Pathology - Institute of Clinical Pathology and Medical Research; Westmead Hospital; University of Sydney	Gall, M, Eden J-S, Lam C, Gray K, Timms, V, Rockett R, Carter I, Rahman H, Holmes EC, O’Sullivan MV, Sintchenko V, Chen SC, Maddocks S, Kok J and Dwyer DE for the 2019-nCoV Study Group*
EPI_ISL_417134	hCoV-19/USA/WA-S81/2020	North America / USA / Washington / King County	2020-02-26	Washington State Department of Health	Seattle Flu Study	Chu etl al
EPI_ISL_417136	hCoV-19/USA/WA-S83/2020	North America / USA / Washington / King County	2020-03-05	Washington State Department of Health	Seattle Flu Study	Chu etl al
EPI_ISL_417142	hCoV-19/USA/WA-S89/2020	North America / USA / Washington / Umatilla County	2020-02-29	Washington State Department of Health	Seattle Flu Study	Chu etl al
EPI_ISL_417149	hCoV-19/USA/WA-S96/2020	North America / USA / Washington / King County	2020-02-28	Washington State Department of Health	Seattle Flu Study	Chu etl al
EPI_ISL_417165	hCoV-19/USA/WA-S112/2020	North America / USA / Washington / King County	2020-03-08	Seattle Flu Study	Seattle Flu Study	Chu etl al
EPI_ISL_417178	hCoV-19/Hong Kong/HKPU6_2101/2020	Asia / Hong Kong	2020-01-25	Department of Pathology, Princess Margaret Hospital	Department of Health Technology and Informatics, Faculty of Health and Social Science, The Hong Kong Polytechnic University	Kenneth Siu-Sing LEUNG, Timothy Ting-Leung NG, Alan Ka-Lun WU, Miranda Chong-Yee YAU, Hiu-Yin LAO, Ming-Pan CHOI, Kingsley King-Gee TAM, Lam-Kwong LEE, Barry Kin-Chung WONG, Alex Yat-Man HO, Kam-Tong Yip, Kwok-Cheung LUNG, Raymond Wai-To LIU, Eugene Yuk-Keung TSO, Wai-Shing LEUNG, Man-Chun CHAN, Yuk-Yung NG, Kit-Man SIN, Kitty Sau-Chun FUNG, Sandy Ka-Yee CHAU, Wing-Kin TO, Tak-Lun Que, David Ho-K…
EPI_ISL_417185	hCoV-19/Hong Kong/HKPU28_3001/2020	Asia / Hong Kong	2020-02-09	Department of Pathology, United Christian Hospital	Department of Health Technology and Informatics, Faculty of Health and Social Science, The Hong Kong Polytechnic University	Kenneth Siu-Sing LEUNG, Timothy Ting-Leung NG, Alan Ka-Lun WU, Miranda Chong-Yee YAU, Hiu-Yin LAO, Ming-Pan CHOI, Kingsley King-Gee TAM, Lam-Kwong LEE, Barry Kin-Chung WONG, Alex Yat-Man HO, Kam-Tong Yip, Kwok-Cheung LUNG, Raymond Wai-To LIU, Eugene Yuk-Keung TSO, Wai-Shing LEUNG, Man-Chun CHAN, Yuk-Yung NG, Kit-Man SIN, Kitty Sau-Chun FUNG, Sandy Ka-Yee CHAU, Wing-Kin TO, Tak-Lun Que, David Ho-K…
EPI_ISL_417186	hCoV-19/South Africa/R03006/2020	Africa / South Africa / KZN	2020-03-07	National Institute for Communicable Diseases of the National Health Laboratory Service	National Institute for Communicable Diseases of the National Health Laboratory Service	Allam M, Kwenda S, van Heusden P, Khumalo Z, Mohale T, Subramoney K, von Gottberg, A, Ismail A, Bhiman JN
EPI_ISL_417187	hCoV-19/Hong Kong/HKPU29_0102/2020	Asia / Hong Kong	2020-02-08	Department of Clinical Pathology, Pamela Youde Nethersole Eastern Hospital	Department of Health Technology and Informatics, Faculty of Health and Social Science, The Hong Kong Polytechnic University	Kenneth Siu-Sing LEUNG, Timothy Ting-Leung NG, Alan Ka-Lun WU, Miranda Chong-Yee YAU, Hiu-Yin LAO, Ming-Pan CHOI, Kingsley King-Gee TAM, Lam-Kwong LEE, Barry Kin-Chung WONG, Alex Yat-Man HO, Kam-Tong Yip, Kwok-Cheung LUNG, Raymond Wai-To LIU, Eugene Yuk-Keung TSO, Wai-Shing LEUNG, Man-Chun CHAN, Yuk-Yung NG, Kit-Man SIN, Kitty Sau-Chun FUNG, Sandy Ka-Yee CHAU, Wing-Kin TO, Tak-Lun Que, David Ho-K…
EPI_ISL_417211	hCoV-19/NewZealand/CoV001/2020	Oceania / New Zealand / Otago	2020-03-11	Dunedin Hospital	University of Otago	M.E. Quiñones-Mateu, B. Lawley, J. Grant, R. Harfoot, J. Ussher
EPI_ISL_417226	hCoV-19/England/20104004902/2020	Europe / United Kingdom / England	2020-03-02	Respiratory Virus Unit, Microbiology Services Colindale, Public Health England	Respiratory Virus Unit, Microbiology Services Colindale, Public Health England	Monica Galiano, Shahjahan Miah, Angie Lackenby, Omolola Akinbami, Tiina Talts, Leena Bhaw, Richard Myers, Steven Platt, Kirstin Edwards, Jonathan Hubb, Joanna Ellis, Maria Zambon
EPI_ISL_417227	hCoV-19/England/20104007503/2020	Europe / United Kingdom / England	2020-03-03	Respiratory Virus Unit, Microbiology Services Colindale, Public Health England	Respiratory Virus Unit, Microbiology Services Colindale, Public Health England	Monica Galiano, Shahjahan Miah, Angie Lackenby, Omolola Akinbami, Tiina Talts, Leena Bhaw, Richard Myers, Steven Platt, Kirstin Edwards, Jonathan Hubb, Joanna Ellis, Maria Zambon
EPI_ISL_417255	hCoV-19/England/20108007002/2020	Europe / United Kingdom / England	2020-03-04	Respiratory Virus Unit, Microbiology Services Colindale, Public Health England	Respiratory Virus Unit, Microbiology Services Colindale, Public Health England	Monica Galiano, Shahjahan Miah, Angie Lackenby, Omolola Akinbami, Tiina Talts, Leena Bhaw, Richard Myers, Steven Platt, Kirstin Edwards, Jonathan Hubb, Joanna Ellis, Maria Zambon
EPI_ISL_417260	hCoV-19/England/20109035906/2020	Europe / United Kingdom / England	2020-03-05	Respiratory Virus Unit, Microbiology Services Colindale, Public Health England	Respiratory Virus Unit, Microbiology Services Colindale, Public Health England	Monica Galiano, Shahjahan Miah, Angie Lackenby, Omolola Akinbami, Tiina Talts, Leena Bhaw, Richard Myers, Steven Platt, Kirstin Edwards, Jonathan Hubb, Joanna Ellis, Maria Zambon
EPI_ISL_417265	hCoV-19/England/20109050406/2020	Europe / United Kingdom / England	2020-03-08	Respiratory Virus Unit, Microbiology Services Colindale, Public Health England	Respiratory Virus Unit, Microbiology Services Colindale, Public Health England	Monica Galiano, Shahjahan Miah, Angie Lackenby, Omolola Akinbami, Tiina Talts, Leena Bhaw, Richard Myers, Steven Platt, Kirstin Edwards, Jonathan Hubb, Joanna Ellis, Maria Zambon
EPI_ISL_417280	hCoV-19/England/20109054806/2020	Europe / United Kingdom / England	2020-03-07	Respiratory Virus Unit, Microbiology Services Colindale, Public Health England	Respiratory Virus Unit, Microbiology Services Colindale, Public Health England	Monica Galiano, Shahjahan Miah, Angie Lackenby, Omolola Akinbami, Tiina Talts, Leena Bhaw, Richard Myers, Steven Platt, Kirstin Edwards, Jonathan Hubb, Joanna Ellis, Maria Zambon
EPI_ISL_417285	hCoV-19/England/20109093606/2020	Europe / United Kingdom / England	2020-03-06	Respiratory Virus Unit, Microbiology Services Colindale, Public Health England	Respiratory Virus Unit, Microbiology Services Colindale, Public Health England	Monica Galiano, Shahjahan Miah, Angie Lackenby, Omolola Akinbami, Tiina Talts, Leena Bhaw, Richard Myers, Steven Platt, Kirstin Edwards, Jonathan Hubb, Joanna Ellis, Maria Zambon
EPI_ISL_418404	hCoV-19/Finland/14M16/2020	Europe / Finland	2020-03-14	Department of Virology and Immunology, University of Helsinki and Helsinki University Hospital, Huslab Finland	Department of Virology, Faculty of Medicine, University of Helsinki, Helsinki, Finland	Teemu Smura, Hannimari Kallio-Kokko, Olli Vapalahti
EPI_ISL_418414	hCoV-19/France/ARA09434/2020	Europe / France / ARA / Valence	2020-03-15	Centre Hospitalier de Valence	CNR Virus des Infections Respiratoires - France SUD	Antonin Bal, Gregory Destras, Gwendolyne Burfin, Solenne Brun, Carine Moustaud, Raphaelle Lamy, Alexandre Gaymard, Maude Bouscambert-Duchamp, Florence Morfin-Sherpa, Martine Valette, Bruno Lina, Laurence Josset
EPI_ISL_418419	hCoV-19/France/ARA10165/2020	Europe / France / ARA / Lyon	2020-03-16	Centre Hospitalier Saint Joseph Saint Luc	CNR Virus des Infections Respiratoires - France SUD	Antonin Bal, Gregory Destras, Gwendolyne Burfin, Solenne Brun, Carine Moustaud, Raphaelle Lamy, Alexandre Gaymard, Maude Bouscambert-Duchamp, Florence Morfin-Sherpa, Martine Valette, Bruno Lina, Laurence Josset
EPI_ISL_418422	hCoV-19/France/ARA10184/2020	Europe / France / ARA / Lyon	2020-03-17	Institut des Agents Infectieux (IAI), Hospices Civils de Lyon	CNR Virus des Infections Respiratoires - France SUD	Antonin Bal, Gregory Destras, Gwendolyne Burfin, Solenne Brun, Carine Moustaud, Raphaelle Lamy, Alexandre Gaymard, Maude Bouscambert-Duchamp, Florence Morfin-Sherpa, Martine Valette, Bruno Lina, Laurence Josset
EPI_ISL_418432	hCoV-19/France/ARA11036/2020	Europe / France / ARA / Lyon	2020-03-18	Institut des Agents Infectieux (IAI), Hospices Civils de Lyon	CNR Virus des Infections Respiratoires - France SUD	Antonin Bal, Gregory Destras, Gwendolyne Burfin, Solenne Brun, Carine Moustaud, Raphaelle Lamy, Alexandre Gaymard, Maude Bouscambert-Duchamp, Florence Morfin-Sherpa, Martine Valette, Bruno Lina, Laurence Josset
EPI_ISL_418442	hCoV-19/Hangzhou/HZ49/2020	Asia / China / Hangzhou	2020-01-21	Hangzhou Center for Disease Control and Prevention	Inspection Center of Hangzhou Center for Disease Control and Prevention	Yu hua, Wang haoqiu, Li jun, Yu xinfeng, Pan jingcao
EPI_ISL_418510	hCoV-19/Hangzhou/HZ185/2020	Asia / China / Hangzhou	2020-01-23	Hangzhou Center for Disease Control and Prevention	Insepction Center of Hangzhou Center for Disease Control and Prevention	Yu hua, Wang haoqiu, Li jun, Yu xinfeng, Pan jingcao
EPI_ISL_418511	hCoV-19/Hangzhou/HZ477/2020	Asia / China / Zhejiang / Hangzhou	2020-01-24	Hangzhou Center for Disease Control and Prevention	Inspection Center of Hangzhou Center for Disease Control and Prevention	Yu hua, Wang haoqiu, Li jun, Yu xinfeng, Pan jingcao
EPI_ISL_418514	hCoV-19/Hangzhou/HZ576/2020	Asia / China / Zhejiang / Hangzhou	2020-01-25	Hangzhou Center for Disease Control and Prevention	Inspection Center of Hangzhou Center for Disease Control and Prevention	Yu hua, Wang haoqiu, Li jun, Yu xinfeng, Pan jingcao
EPI_ISL_418516	hCoV-19/Ireland/21023/2020	Europe / Ireland / Tipperary	2020-03-06	UCD National Virus Reference Laboratory	UCD National Virus Reference Laboratory	Michael Carr, Gabriel Gonzalez, Jonathan Dean, Suzie Coughlan, Alison Murphy, Kevin Byrne, Ken Wolfe, Jeff Connell, Brendan Loftus, Cillian F De Gascun
EPI_ISL_418581	hCoV-19/Ireland/Dublin-22428/2020	Europe / Ireland / Dublin	2020-03-08	UCD National Virus Reference Laboratory	UCD National Virus Reference Laboratory	Michael Carr, Gabriel Gonzalez, Jonathan Dean, Suzie Coughlan, Alison Murphy, Kevin Byrne, Ken Wolfe, Jeff Connell, Brendan Loftus, Cillian F De Gascun
EPI_ISL_418583	hCoV-19/Ireland/24042/2020	Europe / Ireland / Dublin	2020-03-10	UCD National Virus Reference Laboratory	UCD National Virus Reference Laboratory	Michael Carr, Gabriel Gonzalez, Jonathan Dean, Suzie Coughlan, Alison Murphy, Kevin Byrne, Ken Wolfe, Jeff Connell, Brendan Loftus, Cillian F De Gascun
EPI_ISL_419700	hCoV-19/USA/NY-NYUMC39/2020	North America / USA / New York / Manhattan	2020-03-18	NYU Langone Health	Departments of Pathology and Medicine, New York University School of Medicine	Maria Aguero-Rosenfeld, Margaret Black, John Cadley, Paolo Cotzia, John Chen, Dacia Dimartino, Xiaojun Feng, Adriana Heguy, Megan Hogan, Emily Huang, George Jour, Christian Marier, Matthew T. Maurano, Mark J. Mulligan, Peter Meyn, Jared Pinnell, Sitharam Ramaswami, Amy Rapkiewicz, Marie Samanovic-Golden, Antonio Serrano, Guomiao Shen, Matija Snuderl, Nick Vulpescu, Gael Westby, Paul Zappile, Yuto…
EPI_ISL_419709	hCoV-19/Spain/PaisVasco201602/2020	Europe / Spain / BasqueCountry	2020-03-04	HOSPITAL TXAGORRITXU	Instituto de Salud Carlos III	Iglesias-Caballero, M. Molinero Calamita, M. González-Esguevillas, M. Camarero S. Pozo F. Casas I. Jiménez, P. Jiménez, M. Zaballos, A. Monzón, S. Varona, S. Juliá, M. Cuesta, I. Gómez, C.
EPI_ISL_419710	hCoV-19/USA/VA-DCLS-0016/2020	North America / USA / Virginia	2020-03-12	Virginia DCLS	Virginia DCLS	Virginia DCLS
EPI_ISL_419712	hCoV-19/USA/VA-DCLS-0020/2020	North America / USA / Virginia	2020-03-10	Virginia DCLS	Virginia DCLS	Virginia DCLS
EPI_ISL_419713	hCoV-19/USA/VA-DCLS-0021/2020	North America / USA / Virginia	2020-03-11	Virginia DCLS	Virginia DCLS	Virginia DCLS
EPI_ISL_419725	hCoV-19/Australia/VIC114/2020	Oceania / Australia / Victoria	2020-03-18	Microbiological Diagnostic Unit Public Health Laboratory	Microbiological Diagnostic Unit Public Health Laboratory	Seemann T., Schultz M., Sait, M., Sherry, N.
EPI_ISL_419727	hCoV-19/Australia/VIC117/2020	Oceania / Australia / Victoria	2020-03-19	Microbiological Diagnostic Unit Public Health Laboratory	Microbiological Diagnostic Unit Public Health Laboratory	Seemann T., Schultz M., Sait, M., Sherry, N.
EPI_ISL_419728	hCoV-19/Australia/VIC126/2020	Oceania / Australia / Victoria	2020-03-20	Microbiological Diagnostic Unit Public Health Laboratory	Microbiological Diagnostic Unit Public Health Laboratory	Seemann T., Schultz M., Sait, M., Sherry, N.
EPI_ISL_419732	hCoV-19/Australia/VIC129/2020	Oceania / Australia / Victoria	2020-03-21	Microbiological Diagnostic Unit Public Health Laboratory	Microbiological Diagnostic Unit Public Health Laboratory	Seemann T., Schultz M., Sait, M., Sherry, N.
EPI_ISL_419737	hCoV-19/Australia/VIC18/2020	Oceania / Australia / Victoria	2020-03-07	Victorian Infectious Diseases Reference Laboratory (VIDRL)	Victorian Infectious Diseases Reference Laboratory and Microbiological Diagnostic Unit Public Health Laboratory, Doherty Institute	Caly L., Seemann T., Sait, M., Schultz M., Druce J., Sherry, N.
EPI_ISL_419741	hCoV-19/Australia/VIC20/2020	Oceania / Australia / Victoria	2020-03-08	Victorian Infectious Diseases Reference Laboratory (VIDRL)	Victorian Infectious Diseases Reference Laboratory and Microbiological Diagnostic Unit Public Health Laboratory, Doherty Institute	Caly L., Seemann T., Sait, M., Schultz M., Druce J., Sherry, N.
EPI_ISL_419742	hCoV-19/Australia/VIC22/2020	Oceania / Australia / Victoria	2020-03-09	Victorian Infectious Diseases Reference Laboratory (VIDRL)	Victorian Infectious Diseases Reference Laboratory and Microbiological Diagnostic Unit Public Health Laboratory, Doherty Institute	Caly L., Seemann T., Sait, M., Schultz M., Druce J., Sherry, N.
EPI_ISL_419746	hCoV-19/Australia/VIC27/2020	Oceania / Australia / Victoria	2020-03-10	Victorian Infectious Diseases Reference Laboratory (VIDRL)	Victorian Infectious Diseases Reference Laboratory and Microbiological Diagnostic Unit Public Health Laboratory, Doherty Institute	Caly L., Seemann T., Sait, M., Schultz M., Druce J., Sherry, N.
EPI_ISL_419760	hCoV-19/Australia/VIC41/2020	Oceania / Australia / Victoria	2020-03-11	Victorian Infectious Diseases Reference Laboratory (VIDRL)	Victorian Infectious Diseases Reference Laboratory and Microbiological Diagnostic Unit Public Health Laboratory, Doherty Institute	Caly L., Seemann T., Sait, M., Schultz M., Druce J., Sherry, N.
EPI_ISL_419762	hCoV-19/Australia/VIC48/2020	Oceania / Australia / Victoria	2020-03-12	Victorian Infectious Diseases Reference Laboratory (VIDRL)	Victorian Infectious Diseases Reference Laboratory and Microbiological Diagnostic Unit Public Health Laboratory, Doherty Institute	Caly L., Seemann T., Sait, M., Schultz M., Druce J., Sherry, N.
EPI_ISL_419782	hCoV-19/Australia/VIC68/2020	Oceania / Australia / Victoria	2020-03-13	Victorian Infectious Diseases Reference Laboratory (VIDRL)	Victorian Infectious Diseases Reference Laboratory and Microbiological Diagnostic Unit Public Health Laboratory, Doherty Institute	Caly L., Seemann T., Sait, M., Schultz M., Druce J., Sherry, N.
EPI_ISL_419793	hCoV-19/Australia/VIC81/2020	Oceania / Australia / Victoria	2020-03-14	Victorian Infectious Diseases Reference Laboratory (VIDRL)	Victorian Infectious Diseases Reference Laboratory and Microbiological Diagnostic Unit Public Health Laboratory, Doherty Institute	Caly L., Seemann T., Sait, M., Schultz M., Druce J., Sherry, N.
EPI_ISL_419797	hCoV-19/Australia/VIC87/2020	Oceania / Australia / Victoria	2020-03-15	Victorian Infectious Diseases Reference Laboratory (VIDRL)	Victorian Infectious Diseases Reference Laboratory and Microbiological Diagnostic Unit Public Health Laboratory, Doherty Institute	Caly L., Seemann T., Sait, M., Schultz M., Druce J., Sherry, N.
EPI_ISL_419830	hCoV-19/Australia/VIC137/2020	Oceania / Australia / Victoria	2020-03-22	Microbiological Diagnostic Unit Public Health Laboratory	Microbiological Diagnostic Unit Public Health Laboratory	Seemann T., Schultz M., Sait, M., Sherry, N.
EPI_ISL_419832	hCoV-19/Australia/NT02/2020	Oceania / Australia / Northern Territory	2020-02-21	Royal Darwin Hospital	Victorian Infectious Diseases Reference Laboratory and Microbiological Diagnostic Unit Public Health Laboratory, Doherty Institute	Meumann, E., Seemann T., Sait, M., Schultz M., Caly L., Druce J.
EPI_ISL_419834	hCoV-19/Australia/VIC138/2020	Oceania / Australia / Victoria	2020-02-23	Victorian Infectious Diseases Reference Laboratory (VIDRL)	Victorian Infectious Diseases Reference Laboratory and Microbiological Diagnostic Unit Public Health Laboratory, Doherty Institute	Caly L., Seemann T., Sait, M., Schultz M., Druce J., Sherry, N.
EPI_ISL_419835	hCoV-19/Australia/NT05/2020	Oceania / Australia / Northern Territory	2020-02-24	Royal Darwin Hospital	Victorian Infectious Diseases Reference Laboratory and Microbiological Diagnostic Unit Public Health Laboratory, Doherty Institute	Meumann, E., Seemann T., Sait, M., Schultz M., Caly L., Druce J.
EPI_ISL_419840	hCoV-19/Australia/VIC143/2020	Oceania / Australia / Victoria	2020-03-16	Victorian Infectious Diseases Reference Laboratory (VIDRL)	Victorian Infectious Diseases Reference Laboratory and Microbiological Diagnostic Unit Public Health Laboratory, Doherty Institute	Caly L., Seemann T., Sait, M., Schultz M., Druce J., Sherry, N.
EPI_ISL_419841	hCoV-19/Australia/VIC144/2020	Oceania / Australia / Victoria	2020-03-17	Victorian Infectious Diseases Reference Laboratory (VIDRL)	Victorian Infectious Diseases Reference Laboratory and Microbiological Diagnostic Unit Public Health Laboratory, Doherty Institute	Caly L., Seemann T., Sait, M., Schultz M., Druce J., Sherry, N.
EPI_ISL_420716	hCoV-19/England/20139056904/2020	Europe / United Kingdom / England	2020-03-26	Respiratory Virus Unit, Microbiology Services Colindale, Public Health England	Respiratory Virus Unit, Microbiology Services Colindale, Public Health England	Monica Galiano, Shahjahan Miah, Angie Lackenby, Omolola Akinbami, Tiina Talts, Leena Bhaw, Richard Myers, Steven Platt, Kirstin Edwards, Jonathan Hubb, Joanna Ellis, Maria Zambon
EPI_ISL_420724	hCoV-19/England/20139058304/2020	Europe / United Kingdom / England	2020-03-27	Respiratory Virus Unit, Microbiology Services Colindale, Public Health England	Respiratory Virus Unit, Microbiology Services Colindale, Public Health England	Monica Galiano, Shahjahan Miah, Angie Lackenby, Omolola Akinbami, Tiina Talts, Leena Bhaw, Richard Myers, Steven Platt, Kirstin Edwards, Jonathan Hubb, Joanna Ellis, Maria Zambon
EPI_ISL_420772	hCoV-19/England/20142061804/2020	Europe / United Kingdom / England	2020-03-30	Respiratory Virus Unit, Microbiology Services Colindale, Public Health England	Respiratory Virus Unit, Microbiology Services Colindale, Public Health England	Monica Galiano, Shahjahan Miah, Angie Lackenby, Omolola Akinbami, Tiina Talts, Leena Bhaw, Richard Myers, Steven Platt, Kirstin Edwards, Jonathan Hubb, Joanna Ellis, Maria Zambon
EPI_ISL_420774	hCoV-19/England/20142062604/2020	Europe / United Kingdom / England	2020-03-28	Respiratory Virus Unit, Microbiology Services Colindale, Public Health England	Respiratory Virus Unit, Microbiology Services Colindale, Public Health England	Monica Galiano, Shahjahan Miah, Angie Lackenby, Omolola Akinbami, Tiina Talts, Leena Bhaw, Richard Myers, Steven Platt, Kirstin Edwards, Jonathan Hubb, Joanna Ellis, Maria Zambon
EPI_ISL_420786	hCoV-19/USA/GA_1320/2020	North America / USA / Georgia	2020-03-03	GA Department of Public Health	Pathogen Discovery, Respiratory Viruses Branch, Division of Viral Diseases, Centers for Disease Control and Prevention	Krista Queen, Yan Li, Ying Tao, Jing Zhang, Anne Uehara, Clinton R. Paden, Haibin Wang, Rachel Marine, Mary S. Keckler, Alison S. Laufer Halpin, Jasmine Padilla, Justin Lee, Christopher A. Elkins, Suxiang Tong
EPI_ISL_420788	hCoV-19/USA/GA_1445/2020	North America / USA / Georgia	2020-03-04	GA Department of Public Health	Pathogen Discovery, Respiratory Viruses Branch, Division of Viral Diseases, Centers for Disease Control and Prevention	Krista Queen, Yan Li, Ying Tao, Jing Zhang, Anne Uehara, Clinton R. Paden, Haibin Wang, Rachel Marine, Mary S. Keckler, Alison S. Laufer Halpin, Jasmine Padilla, Justin Lee, Christopher A. Elkins, Suxiang Tong
EPI_ISL_420793	hCoV-19/USA/NY_2929/2020	North America / USA / New York	2020-03-02	NYC Department of Health and Mental Hygiene	Pathogen Discovery, Respiratory Viruses Branch, Division of Viral Diseases, Centers for Disease Control and Prevention	Krista Queen, Yan Li, Ying Tao, Jing Zhang, Anne Uehara, Clinton R. Paden, Haibin Wang, Rachel Marine, Mary S. Keckler, Alison S. Laufer Halpin, Jasmine Padilla, Justin Lee, Christopher A. Elkins, Suxiang Tong
EPI_ISL_420795	hCoV-19/USA/RI_0556/2020	North America / USA / Rhode Island	2020-03-01	RI State Health Laboratory	Pathogen Discovery, Respiratory Viruses Branch, Division of Viral Diseases, Centers for Disease Control and Prevention	Krista Queen, Yan Li, Ying Tao, Jing Zhang, Anne Uehara, Clinton R. Paden, Haibin Wang, Rachel Marine, Mary S. Keckler, Alison S. Laufer Halpin, Jasmine Padilla, Justin Lee, Christopher A. Elkins, Suxiang Tong
EPI_ISL_420799	hCoV-19/Korea/BA-ACH_2604/2020	Asia / Korea	2020-02-27	Brian D. Allgood Army Community Hospital	Pathogen Discovery, Respiratory Viruses Branch, Division of Viral Diseases, Centers for Disease Control and Prevention	Krista Queen, Yan Li, Ying Tao, Jing Zhang, Anne Uehara, Clinton R. Paden, Haibin Wang, Rachel Marine, Mary S. Keckler, Alison S. Laufer Halpin, Jasmine Padilla, Justin Lee, Christopher A. Elkins, Suxiang Tong
EPI_ISL_420847	hCoV-19/DRC/431/2020	Africa / Democratic Republic of the Congo	2020-03-26	Viral Respiratory Lab, National Institute for Biomedical Research (INRB)	Pathogen Sequencing Lab, National Institute for Biomedical Research (INRB)	Placide Mbala-Kingebeni, Edith Nkwembe, Eddy Kinganda-Lusamaki, Amuri Aziza, Catherine Pratt, Matthias Pauthner, Josh Quick, Allison Black, James Hadfield, Trevor Bedford, Ian Goodfellow, Nick Loman, Kristian Andersen, Michael Wiley, Steve Ahuka-Mundeke, Jean-Jacques Muyembe Tamfum
EPI_ISL_420849	hCoV-19/DRC/523/2020	Africa / Democratic Republic of the Congo / Kinshasa	2020-03-28	Viral Respiratory Lab, National Institute for Biomedical Research (INRB)	Pathogen Sequencing Lab, National Institute for Biomedical Research (INRB)	Placide Mbala-Kingebeni, Edith Nkwembe, Eddy Kinganda-Lusamaki, Amuri Aziza, Catherine Pratt, Matthias Pauthner, Josh Quick, Allison Black, James Hadfield, Trevor Bedford, Ian Goodfellow, Nick Loman, Kristian Andersen, Michael Wiley, Steve Ahuka-Mundeke, Jean-Jacques Muyembe Tamfum
EPI_ISL_420889	hCoV-19/Japan/Hu_DP_Kng_19-031/2020	Asia / Japan	2020-02-14	unknown	Takayuki Hishiki Kanagawa Prefectural Institute of Public Health	Hishiki,T., Suzuki,R., Sakuragi,J., Usui,K., Tanaka,Y., Kawai,J., Kogo,Y., Matsuki,Y., An,T., Hayashizaki,Y. and Takasaki,T.
EPI_ISL_420890	hCoV-19/Japan/Hu_Kng_19-437/2020	Asia / Japan	2020-03-09	unknown	Takayuki Hishiki Kanagawa Prefectural Institute of Public Health	Hishiki,T., Suzuki,R., Sakuragi,J., Usui,K., Tanaka,Y., Kawai,J., Kogo,Y., Matsuki,Y., An,T., Hayashizaki,Y. and Takasaki,T.
EPI_ISL_420899	hCoV-19/Germany/BAV-V2010492/2020	Europe / Germany / Munich	2020-03-11	Max von Pettenkofer Institute, Virology, National Reference Center for Retroviruses, LMU Munich	Laboratory for Functional Genome Analysis, Dept. Genomics, Gene Center of the LMU Munich	Max Muenchhoff, Stefan Krebs, Alexander Graf, Ashok Varadharajan, Oliver Keppler, Helmut Blum
EPI_ISL_423042	hCoV-19/Thailand/Bangkok-0021/2020	Asia / Thailand / Bangkok	2020-03-24	Ramathibodi Hospital	COVID-19 Network Investigations (CONI) Alliance	Elizabeth Batty, Wasun Chantratita, Thanat Chookajorn, Stefan Fernandez, Angkana Huang, Anthony R. Jones, Khajohn Joonsalak, Chonticha Klungtong, Theerarat Kochakarn, Namfon Kotanan, Krittikorn Kumpornsin, Wudtichai Manasatienkij, Bhakbhoom Panthan, Ekawat Pasomsub, Insee Sensorn, Arporn Wangwiwatsin
EPI_ISL_423043	hCoV-19/Thailand/Bangkok-0022/2020	Asia / Thailand / Bangkok	2020-03-18	Ramathibodi Hospital	COVID-19 Network Investigations (CONI) Alliance	Elizabeth Batty, Wasun Chantratita, Thanat Chookajorn, Stefan Fernandez, Angkana Huang, Anthony R. Jones, Khajohn Joonsalak, Chonticha Klungtong, Theerarat Kochakarn, Namfon Kotanan, Krittikorn Kumpornsin, Wudtichai Manasatienkij, Bhakbhoom Panthan, Ekawat Pasomsub, Insee Sensorn, Arporn Wangwiwatsin
EPI_ISL_424222	hCoV-19/USA/WA-UW-1700/2020	North America / USA / Washington	2020-03-20	UW Virology Lab	UW Virology Lab	Pavitra Roychoudhury, Hong Xie, Keith Jerome, Alexander Greninger
EPI_ISL_424237	hCoV-19/USA/WA-UW-1739/2020	North America / USA / Washington	2020-03-21	UW Virology Lab	UW Virology Lab	Pavitra Roychoudhury, Hong Xie, Keith Jerome, Alexander Greninger
EPI_ISL_424250	hCoV-19/USA/WA-UW-1785/2020	North America / USA / Washington	2020-03-19	UW Virology Lab	UW Virology Lab	Pavitra Roychoudhury, Hong Xie, Keith Jerome, Alexander Greninger
EPI_ISL_424252	hCoV-19/USA/WA-UW-1840/2020	North America / USA / Washington	2020-03-23	UW Virology Lab	UW Virology Lab	Pavitra Roychoudhury, Hong Xie, Keith Jerome, Alexander Greninger
EPI_ISL_424255	hCoV-19/USA/UN-UW-1832/2020	North America / USA	2020-03-16	UW Virology Lab	UW Virology Lab	Pavitra Roychoudhury, Hong Xie, Keith Jerome, Alexander Greninger
EPI_ISL_424259	hCoV-19/USA/WA-UW-1797/2020	North America / USA / Washington	2020-03-22	UW Virology Lab	UW Virology Lab	Pavitra Roychoudhury, Hong Xie, Keith Jerome, Alexander Greninger
EPI_ISL_424341	hCoV-19/USA/WA-UW-2008/2020	North America / USA / Washington	2020-03-24	UW Virology Lab	UW Virology Lab	Pavitra Roychoudhury, Hong Xie, Keith Jerome, Alexander Greninger
EPI_ISL_424342	hCoV-19/Italy/INMI8/2020	Europe / Italy / Rome	2020-03-07	INMI Lazzaro Spallanzani IRCCS	Laboratory of Virology, INMI Lazzaro Spallanzani IRCCS	Concetta Castilletti, Barbara Bartolini, Martina Rueca, Cesare Ernesto Maria Gruber, Francesco Messina, Fabrizio Carletti, Eleonora Lalle, Licia Bordi, Giulia Matusali, Francesca Colavita, Maria Rosaria Capobianchi, Francesco Vairo, Giuseppe Ippolito, Antonino Di Caro
EPI_ISL_424344	hCoV-19/Italy/INMI10/2020	Europe / Italy / Rome	2020-03-04	INMI Lazzaro Spallanzani IRCCS	Laboratory of Virology, INMI Lazzaro Spallanzani IRCCS	Eleonora Lalle, Barbara Bartolini, Martina Rueca, Cesare Ernesto Maria Gruber, Francesco Messina, Fabrizio Carletti, Licia Bordi, Giulia Matusali, Francesca Colavita, Maria Rosaria Capobianchi, Concetta Castilletti, Francesco Vairo, Giuseppe Ippolito, Antonino Di Caro
EPI_ISL_424347	hCoV-19/USA/AK-PHL077/2020	North America / USA / Alaska / Interior	2020-03-29	Alaska State Virology Laboratory	Alaska State Virology Laboratory	Chen, J.
EPI_ISL_424352	hCoV-19/Fuyang/FY002/2020	Asia / China / Anhui / Fuyang	2020-03-10	unknown	Clinical Laboratory	Ge,B.
EPI_ISL_424353	hCoV-19/USA/NC_200173/2020	North America / USA / North Carolina	2020-04-02	unknown	Microbiology and Immunology	Bailey,A.G., Caro-Vegas,C., Thompson,C., Dittmer,D., Eason,A.B., Juarez,A., Landis,J.T., McNamara,R.P., Miller,M.B., Moorad,R., Pluta,L.J., Seltzer,T.A., Villamor,F. and Vahrson,W.
EPI_ISL_424359	hCoV-19/Beijing/Wuhan_IME-BJ05/2020	Asia / China / Beijing	2020-01-27	unknown	Beijing Institute of Microbiology and Epidemiology	Fan,H., Qin,E., Wu,Y., Guo,Y., Zhang,X., Yong,Y., Hou,J., Xu,Z., Mu,J., Teng,Y., Mi,Z., Yang,R., Song,Y., Li,B. and Cui,Y.
EPI_ISL_424360	hCoV-19/Beijing/Wuhan_IME-BJ07/2020	Asia / China / Beijing	2020-01-29	unknown	Beijing Institute of Microbiology and Epidemiology	Fan,H., Qin,E., Wu,Y., Guo,Y., Zhang,X., Yong,Y., Hou,J., Xu,Z., Mu,J., Teng,Y., Mi,Z., Yang,R., Song,Y., Li,B. and Cui,Y.
EPI_ISL_424361	hCoV-19/India/1063/2020	Asia / India	2020-03-10	National Influenza Center, Indian Council of Medical Research - National Institute of Virology	Indian Council of Medical Research-National Institute of Virology, Microbial Containment Complex	Pragya D. Yadav, Varsha Potdar, Savita Patil, Dimpal A. Nyayanit, Triparna Majumdar, Manohar. L. Chaudhary, Gururaj Deshpande, Padinjaremattathil Thankappan Ullas, Anita Shete-Aich, Hitesh Dighe, Sreelekshmy Mohandas, Gajanan Sapkal, Atanu Basu, Amita Jain, Bharti Malhotra, Deepika Chaudhary, Sarah Cherian, Priya Abraham
EPI_ISL_424365	hCoV-19/India/3239/2020	Asia / India	2020-03-17	National Influenza Center, Indian Council of Medical Research - National Institute of Virology	Indian Council of Medical Research-National Institute of Virology, Microbial Containment Complex	Pragya D. Yadav, Varsha Potdar, Savita Patil, Dimpal A. Nyayanit, Triparna Majumdar, Manohar. L. Chaudhary, Gururaj Deshpande, Padinjaremattathil Thankappan Ullas, Anita Shete-Aich, Hitesh Dighe, Sreelekshmy Mohandas, Gajanan Sapkal, Atanu Basu, Amita Jain, Bharti Malhotra, Deepika Chaudhary, Sarah Cherian, Priya Abraham
EPI_ISL_424366	hCoV-19/Turkey/ERAGEM-001/2020	Europe / Turkey / Kayseri	2020-03-17	Vaccine Research, Development and Application Center, Erciyes University	Gen Era Diagnostics Inc.	Shaikh Terkis Islam Pavel, Hazel Yetiskin, Gunsu Aydin, Can Holyavkin, Muhammet Ali Uygut, Zehra B Dursun, İlhami Celik, Alper Iseri, Aykut Ozdarendeli
EPI_ISL_424377	hCoV-19/Iceland/353/2020	Europe / Iceland / Reykjavik	2020-03-18	deCODE genetics	deCODE genetics	Daniel F Gudbjartsson; Agnar Helgason; Hakon Jonsson; Olafur T Magnusson; Pall Melsted; Gudmundur L Norddahl; Jona Saemundsdottir; Asgeir Sigurdsson; Patrick Sulem; Arna B Agustsdottir; Berglind Eiriksdottir; Run Fridriksdottir; Elisabet E Gardarsdottir; Gudmundur Georgsson; Olafia S Gretarsdottir; Kjartan R Gudmundsson; Thora R Gunnarsdottir; Arnaldur Gylfason; Hilma Holm; Brynjar O Jensson; Asl…
EPI_ISL_424379	hCoV-19/Iceland/355/2020	Europe / Iceland / Reykjavik	2020-03-19	The National University Hospital of Iceland	deCODE genetics	Daniel F Gudbjartsson; Agnar Helgason; Hakon Jonsson; Olafur T Magnusson; Pall Melsted; Gudmundur L Norddahl; Jona Saemundsdottir; Asgeir Sigurdsson; Patrick Sulem; Arna B Agustsdottir; Berglind Eiriksdottir; Run Fridriksdottir; Elisabet E Gardarsdottir; Gudmundur Georgsson; Olafia S Gretarsdottir; Kjartan R Gudmundsson; Thora R Gunnarsdottir; Arnaldur Gylfason; Hilma Holm; Brynjar O Jensson; Asl…
EPI_ISL_425505	hCoV-19/England/NOTT-10E195/2020	Europe / United Kingdom / England	2020-03-18	Queens Medical Centre, Clinical Microbiology Department / DeepSeq Nottingham	COVID-19 Genomics UK (COG-UK) Consortium	Gemma Clark, Wendy Smith, Manjinder Khakh, Hannah Howson-Wells, Jonathan Ball, Patrick McClure, Joseph Chappell, Theocharis Tsoleridis, Nadine Holmes, Matthew Carlisle, Christopher Moore, Fei Sang, Johnny Debebe, Victoria Wright, Matthew Loose
EPI_ISL_425522	hCoV-19/England/NOTT-10E2B0/2020	Europe / United Kingdom / England	2020-03-20	Queens Medical Centre, Clinical Microbiology Department / DeepSeq Nottingham	COVID-19 Genomics UK (COG-UK) Consortium	Gemma Clark, Wendy Smith, Manjinder Khakh, Hannah Howson-Wells, Jonathan Ball, Patrick McClure, Joseph Chappell, Theocharis Tsoleridis, Nadine Holmes, Matthew Carlisle, Christopher Moore, Fei Sang, Johnny Debebe, Victoria Wright, Matthew Loose
EPI_ISL_425525	hCoV-19/England/NOTT-10E2ED/2020	Europe / United Kingdom / England	2020-03-21	Queens Medical Centre, Clinical Microbiology Department / DeepSeq Nottingham	COVID-19 Genomics UK (COG-UK) Consortium	Gemma Clark, Wendy Smith, Manjinder Khakh, Hannah Howson-Wells, Jonathan Ball, Patrick McClure, Joseph Chappell, Theocharis Tsoleridis, Nadine Holmes, Matthew Carlisle, Christopher Moore, Fei Sang, Johnny Debebe, Victoria Wright, Matthew Loose
EPI_ISL_425527	hCoV-19/England/NOTT-10E308/2020	Europe / United Kingdom / England	2020-03-19	Queens Medical Centre, Clinical Microbiology Department / DeepSeq Nottingham	COVID-19 Genomics UK (COG-UK) Consortium	Gemma Clark, Wendy Smith, Manjinder Khakh, Hannah Howson-Wells, Jonathan Ball, Patrick McClure, Joseph Chappell, Theocharis Tsoleridis, Nadine Holmes, Matthew Carlisle, Christopher Moore, Fei Sang, Johnny Debebe, Victoria Wright, Matthew Loose
EPI_ISL_425554	hCoV-19/England/NOTT-10E4C9/2020	Europe / United Kingdom / England	2020-03-22	Queens Medical Centre, Clinical Microbiology Department / DeepSeq Nottingham	COVID-19 Genomics UK (COG-UK) Consortium	Gemma Clark, Wendy Smith, Manjinder Khakh, Hannah Howson-Wells, Jonathan Ball, Patrick McClure, Joseph Chappell, Theocharis Tsoleridis, Nadine Holmes, Matthew Carlisle, Christopher Moore, Fei Sang, Johnny Debebe, Victoria Wright, Matthew Loose
EPI_ISL_425573	hCoV-19/England/NOTT-10E64B/2020	Europe / United Kingdom / England	2020-03-23	Queens Medical Centre, Clinical Microbiology Department / DeepSeq Nottingham	COVID-19 Genomics UK (COG-UK) Consortium	Gemma Clark, Wendy Smith, Manjinder Khakh, Hannah Howson-Wells, Jonathan Ball, Patrick McClure, Joseph Chappell, Theocharis Tsoleridis, Nadine Holmes, Matthew Carlisle, Christopher Moore, Fei Sang, Johnny Debebe, Victoria Wright, Matthew Loose
EPI_ISL_425587	hCoV-19/England/NOTT-10E748/2020	Europe / United Kingdom / England	2020-03-24	Queens Medical Centre, Clinical Microbiology Department / DeepSeq Nottingham	COVID-19 Genomics UK (COG-UK) Consortium	Gemma Clark, Wendy Smith, Manjinder Khakh, Hannah Howson-Wells, Jonathan Ball, Patrick McClure, Joseph Chappell, Theocharis Tsoleridis, Nadine Holmes, Matthew Carlisle, Christopher Moore, Fei Sang, Johnny Debebe, Victoria Wright, Matthew Loose
EPI_ISL_425669	hCoV-19/Scotland/CVR126/2020	Europe / United Kingdom / Scotland	2020-03-15	West of Scotland Specialist Virology Centre, NHSGGC / MRC-University of Glasgow Centre for Virus Research	COVID-19 Genomics UK (COG-UK) Consortium	Ana da Silva Filipe, Kathy Smollett, Stephen Carmichael, Natasha Johnson, Daniel Mair, Lily Tong, Jenna Nichols; Sarah McDonald; Richard Orton, Joseph Hughes, Sreenu Vattipally, David L Robertson; Kathy Li, Natasha Jesudason, Rajiv Shah, James Shepherd, Antonia Ho, Emma Thomson; Alasdair MacLean, Rory Gunson.
EPI_ISL_425671	hCoV-19/Scotland/CVR129/2020	Europe / United Kingdom / Scotland	2020-03-13	West of Scotland Specialist Virology Centre, NHSGGC / MRC-University of Glasgow Centre for Virus Research	COVID-19 Genomics UK (COG-UK) Consortium	Ana da Silva Filipe, Kathy Smollett, Stephen Carmichael, Natasha Johnson, Daniel Mair, Lily Tong, Jenna Nichols; Sarah McDonald; Richard Orton, Joseph Hughes, Sreenu Vattipally, David L Robertson; Kathy Li, Natasha Jesudason, Rajiv Shah, James Shepherd, Antonia Ho, Emma Thomson; Alasdair MacLean, Rory Gunson.
EPI_ISL_425674	hCoV-19/Scotland/CVR131/2020	Europe / United Kingdom / Scotland	2020-03-12	West of Scotland Specialist Virology Centre, NHSGGC / MRC-University of Glasgow Centre for Virus Research	COVID-19 Genomics UK (COG-UK) Consortium	Ana da Silva Filipe, Kathy Smollett, Stephen Carmichael, Natasha Johnson, Daniel Mair, Lily Tong, Jenna Nichols; Sarah McDonald; Richard Orton, Joseph Hughes, Sreenu Vattipally, David L Robertson; Kathy Li, Natasha Jesudason, Rajiv Shah, James Shepherd, Antonia Ho, Emma Thomson; Alasdair MacLean, Rory Gunson.
EPI_ISL_425685	hCoV-19/Scotland/CVR141/2020	Europe / United Kingdom / Scotland	2020-03-16	West of Scotland Specialist Virology Centre, NHSGGC / MRC-University of Glasgow Centre for Virus Research	COVID-19 Genomics UK (COG-UK) Consortium	Ana da Silva Filipe, Kathy Smollett, Stephen Carmichael, Natasha Johnson, Daniel Mair, Lily Tong, Jenna Nichols; Sarah McDonald; Richard Orton, Joseph Hughes, Sreenu Vattipally, David L Robertson; Kathy Li, Natasha Jesudason, Rajiv Shah, James Shepherd, Antonia Ho, Emma Thomson; Alasdair MacLean, Rory Gunson.
EPI_ISL_403928	hCoV-19/Wuhan/IPBCAMS-WH-05/2020	Asia / China / Hubei / Wuhan	2020-01-01	Institute of Pathogen Biology, Chinese Academy of Medical Sciences & Peking Union Medical College	Institute of Pathogen Biology, Chinese Academy of Medical Sciences & Peking Union Medical College	Lili Ren, Jianwei Wang, Qi Jin, Zichun Xiang, Zhiqiang Wu, Chao Wu, Yiwei Liu
EPI_ISL_403929	hCoV-19/Wuhan/IPBCAMS-WH-04/2019	Asia / China / Hubei / Wuhan	2019-12-30	Institute of Pathogen Biology, Chinese Academy of Medical Sciences & Peking Union Medical College	Institute of Pathogen Biology, Chinese Academy of Medical Sciences & Peking Union Medical College	Lili Ren, Jianwei Wang, Qi Jin, Zichun Xiang, Zhiqiang Wu, Chao Wu, Yiwei Liu
EPI_ISL_403932	hCoV-19/Guangdong/20SF012/2020	Asia / China / Guangdong / Shenzhen	2020-01-14	Guangdong Provincial Center for Diseases Control and Prevention; Guangdong Provincial Public Health	Department of Microbiology, Guangdong Provincial Center for Diseases Control and Prevention	Min Kang, Jie Wu, Jing Lu, Tao Liu, Baisheng Li, Shujiang Mei, Feng Ruan, Lifeng Lin, Changwen Ke, Haojie Zhong, Yingtao Zhang, Lirong Zou, Xuguang Chen, Qi Zhu, Jianpeng Xiao, Jianxiang Geng, Zhe Liu, Jianxiong Hu, Weilin Zeng, Xing Li, Yuhuang Liao, Xiujuan Tang, Songjian Xiao, Ying Wang, Yingchao Song, Xue Zhuang, Lijun Liang, Guanhao He, Huihong Deng, Tie Song, Jianfeng He, Wenjun Ma
EPI_ISL_403935	hCoV-19/Guangdong/20SF025/2020	Asia / China / Guangdong / Shenzhen	2020-01-15	Guangdong Provincial Center for Diseases Control and Prevention; Guangdong Provincial Public Health	Department of Microbiology, Guangdong Provincial Center for Diseases Control and Prevention	Min Kang, Jie Wu, Jing Lu, Tao Liu, Baisheng Li, Shujiang Mei, Feng Ruan, Lifeng Lin, Changwen Ke, Haojie Zhong, Yingtao Zhang, Lirong Zou, Xuguang Chen, Qi Zhu, Jianpeng Xiao, Jianxiang Geng, Zhe Liu, Jianxiong Hu, Weilin Zeng, Xing Li, Yuhuang Liao, Xiujuan Tang, Songjian Xiao, Ying Wang, Yingchao Song, Xue Zhuang, Lijun Liang, Guanhao He, Huihong Deng, Tie Song, Jianfeng He, Wenjun Ma
EPI_ISL_403936	hCoV-19/Guangdong/20SF028/2020	Asia / China / Guangdong / Zhuhai	2020-01-17	Guangdong Provincial Center for Diseases Control and Prevention; Guangdong Provincial Public Health	Department of Microbiology, Guangdong Provincial Center for Diseases Control and Prevention	Min Kang, Jie Wu, Jing Lu, Tao Liu, Baisheng Li, Shujiang Mei, Feng Ruan, Lifeng Lin, Changwen Ke, Haojie Zhong, Yingtao Zhang, Lirong Zou, Xuguang Chen, Qi Zhu, Jianpeng Xiao, Jianxiang Geng, Zhe Liu, Jianxiong Hu, Weilin Zeng, Xing Li, Yuhuang Liao, Xiujuan Tang, Songjian Xiao, Ying Wang, Yingchao Song, Xue Zhuang, Lijun Liang, Guanhao He, Huihong Deng, Tie Song, Jianfeng He, Wenjun Ma
EPI_ISL_403937	hCoV-19/Guangdong/20SF040/2020	Asia / China / Guangdong / Zhuhai	2020-01-18	Guangdong Provincial Center for Diseases Control and Prevention; Guangdong Provincial Public Health	Department of Microbiology, Guangdong Provincial Center for Diseases Control and Prevention	Min Kang, Jie Wu, Jing Lu, Tao Liu, Baisheng Li, Shujiang Mei, Feng Ruan, Lifeng Lin, Changwen Ke, Haojie Zhong, Yingtao Zhang, Lirong Zou, Xuguang Chen, Qi Zhu, Jianpeng Xiao, Jianxiang Geng, Zhe Liu, Jianxiong Hu, Weilin Zeng, Xing Li, Yuhuang Liao, Xiujuan Tang, Songjian Xiao, Ying Wang, Yingchao Song, Xue Zhuang, Lijun Liang, Guanhao He, Huihong Deng, Tie Song, Jianfeng He, Wenjun Ma
EPI_ISL_403962	hCoV-19/Thailand/61/2020	Asia / Thailand / Nonthaburi	2020-01-08	Bamrasnaradura Hospital	1. Department of Medical Sciences, Ministry of Public Health, Thailand 2. Thai Red Cross Emerging Infectious Diseases - Health Science Centre 3. Department of Disease Control, Ministry of Public Health, Thailand	Pilailuk,Okada; Siripaporn,Phuygun; Thanutsapa,Thanadachakul; Supaporn,Wacharapluesadee; Sittiporn,Parnmen; Warawan,Wongboot; Sunthareeya,Waicharoen; Rome,Buathong; Malinee,Chittaganpitch; Nanthawan,Mekha
EPI_ISL_403963	hCoV-19/Thailand/74/2020	Asia / Thailand / Nonthaburi	2020-01-13	Bamrasnaradura Hospital	1. Department of Medical Sciences, Ministry of Public Health, Thailand 2. Thai Red Cross Emerging Infectious Diseases - Health Science Centre 3. Department of Disease Control, Ministry of Public Health, Thailand	Pilailuk,Okada; Siripaporn,Phuygun; Thanutsapa,Thanadachakul; Supaporn,Wacharapluesadee; Sittiporn,Parnmen; Warawan,Wongboot; Sunthareeya,Waicharoen; Rome,Buathong; Malinee,Chittaganpitch; Nanthawan,Mekha
EPI_ISL_406223	hCoV-19/USA/AZ1/2020	North America / USA / Arizona / Phoenix	2020-01-22	Arizona Department of Health Services	Pathogen Discovery, Respiratory Viruses Branch, Division of Viral Diseases, Centers for Disease Control and Prevention	Ying Tao, Clinton R. Paden, Krista Queen, Anna Uehara, Yan Li, Jing Zhang, Xiaoyan Lu, Brian Lynch, Senthil Kumar K. Sakthivel, Brett L. Whitaker, Shifaq Kamili, Lijuan Wang, Janna' R. Murray, Susan I. Gerber, Stephen Lindstrom, Suxiang Tong
EPI_ISL_412028	hCoV-19/Hong Kong/VM20001061-2/2020	Asia / Hong Kong	2020-01-22	Hong Kong Department of Health	School of Public Health, The University of Hon g Kong	Dominic N.C. Tsang, Daniel K.W. Chu, Leo L.M. Poon, Malik Peiris
EPI_ISL_412029	hCoV-19/Hong Kong/VB20024950-2/2020	Asia / Hong Kong	2020-01-30	Hong Kong Department of Health	The University of Hong Kong	Dominic N.C. Tsang, Daniel K.W. Chu, Leo L.M. Poon, Malik Peiris
EPI_ISL_412030	hCoV-19/Hong Kong/VB20026565-2/2020	Asia / Hong Kong	2020-02-01	Hong Kong Department of Health	School of Public Health, The University of Hon g Kong	Dominic N.C. Tsang, Daniel K.W. Chu, Leo L.M. Poon, Malik Peiris
EPI_ISL_413602	hCoV-19/Finland/FIN03032020A/2020	Europe / Finland / Helsinki	2020-03-03	Department of Virology and Immunology, University of Helsinki and Helsinki University Hospital, Huslab Finland	Department of Virology, Faculty of Medicine, University of Helsinki, Helsinki, Finland	Teemu Smura, Hannimari Kallio-Kokko, Olli Vapalahti
EPI_ISL_413610	hCoV-19/USA/CruiseA-5/2020	North America / USA	2020-02-21	unknown	Pathogen Discovery, Respiratory Viruses Branch, Division of Viral Diseases, Centers for Dieases Control and Prevention	Anna Uehara, Ying Tao, Clinton R. Paden, Krista Queen, Jing Zhang, Yan Li, Mary S. Keckler, Alison S Laufer Halpin, Haibin Wang, Jasmine Padilla, Justin Lee, Christopher A. Elkins, Susan I. Gerber, Suxiang Tong
EPI_ISL_413613	hCoV-19/USA/CruiseA-8/2020	North America / USA	2020-02-17	unknown	Pathogen Discovery, Respiratory Viruses Branch, Division of Viral Diseases, Centers for Dieases Control and Prevention	Ying Tao, Clinton R. Paden, Krista Queen, Anna Uehara, Jing Zhang, Yan Li, Haibin Wang, Shifaq Kamili, Xiaoyan Lu, Brian Lynch, Senthil Kumar K. Sakthivel, Brett L. Whitaker, Lijuan Wang, Janna' R. Murray, Jasmine Padilla, Justin Lee, Susan I. Gerber, Stephen Lindstrom, Suxiang Tong
EPI_ISL_413617	hCoV-19/USA/CruiseA-12/2020	North America / USA	2020-02-20	unknown	Pathogen Discovery, Respiratory Viruses Branch, Division of Viral Diseases, Centers for Dieases Control and Prevention	Ying Tao, Clinton R. Paden, Krista Queen, Anna Uehara, Jing Zhang, Yan Li, Haibin Wang, Shifaq Kamili, Xiaoyan Lu, Brian Lynch, Senthil Kumar K. Sakthivel, Brett L. Whitaker, Lijuan Wang, Janna' R. Murray, Jasmine Padilla, Justin Lee, Susan I. Gerber, Stephen Lindstrom, Suxiang Tong
EPI_ISL_413619	hCoV-19/USA/CruiseA-14/2020	North America / USA	2020-02-25	unknown	Pathogen Discovery, Respiratory Viruses Branch, Division of Viral Diseases, Centers for Dieases Control and Prevention	Clinton R. Paden, Ying Tao, Krista Queen, Anna Uehara, Jing Zhang, Yan Li, Haibin Wang, Shifaq Kamili, Xiaoyan Lu, Brian Lynch, Senthil Kumar K. Sakthivel, Brett L. Whitaker, Lijuan Wang, Janna' R. Murray, Jasmine Padilla, Justin Lee, Susan I. Gerber, Stephen Lindstrom, Suxiang Tong
EPI_ISL_413620	hCoV-19/USA/CruiseA-15/2020	North America / USA	2020-02-18	unknown	Pathogen Discovery, Respiratory Viruses Branch, Division of Viral Diseases, Centers for Dieases Control and Prevention	Clinton R. Paden, Ying Tao, Krista Queen, Anna Uehara, Jing Zhang, Yan Li, Haibin Wang, Shifaq Kamili, Xiaoyan Lu, Brian Lynch, Senthil Kumar K. Sakthivel, Brett L. Whitaker, Lijuan Wang, Janna' R. Murray, Jasmine Padilla, Justin Lee, Susan I. Gerber, Stephen Lindstrom, Suxiang Tong
EPI_ISL_413622	hCoV-19/USA/CruiseA-17/2020	North America / USA	2020-02-24	unknown	Pathogen Discovery, Respiratory Viruses Branch, Division of Viral Diseases, Centers for Dieases Control and Prevention	Clinton R. Paden, Ying Tao, Krista Queen, Anna Uehara, Jing Zhang, Yan Li, Haibin Wang, Shifaq Kamili, Xiaoyan Lu, Brian Lynch, Senthil Kumar K. Sakthivel, Brett L. Whitaker, Lijuan Wang, Janna' R. Murray, Jasmine Padilla, Justin Lee, Susan I. Gerber, Stephen Lindstrom, Suxiang Tong
EPI_ISL_413647	hCoV-19/Portugal/CV62/2020	Europe / Portugal	2020-03-01	Centro Hospital do Porto, E.P.E. - H. Geral de Santo Antonio	Instituto Nacional de Saude (INSA)	Raquel Guiomar, Inês Costa, Pedro Pechirra, Joana Mendonça, Luís Vieira, Helena Ramos, Joana Isidro, Vítor Borges, João Paulo Gomes
EPI_ISL_414626	hCoV-19/France/HF1684/2020	Europe / France / Hauts de France / Crépy en Valois	2020-02-29	unknown	National Reference Center for Viruses of Respiratory Infections, Institut Pasteur, Paris	Mélnie Albert, Marion Barbet, Sylvie Behillil, Méline Bizard, Angela Brisebarre, Flora Donati Vincent Enouf, Maud Vanpeene, Sylvie van der Werf
EPI_ISL_414628	hCoV-19/France/HF1805/2020	Europe / France / Hauts de France / Compiègne	2020-03-02	Centre Hospitalier Compiègne Laboratoire de Biologie	National Reference Center for Viruses of Respiratory Infections, Institut Pasteur, Paris	Mélnie Albert, Marion Barbet, Sylvie Behillil, Méline Bizard, Angela Brisebarre, Flora Donati Vincent Enouf, Maud Vanpeene, Sylvie van der Werf, Raulin Olivia
EPI_ISL_414630	hCoV-19/France/HF1871/2020	Europe / France / Hauts de France / Compiègne	2020-03-03	Centre Hospitalier Compiègne Laboratoire de Biologie	National Reference Center for Viruses of Respiratory Infections, Institut Pasteur, Paris	Mélnie Albert, Marion Barbet, Sylvie Behillil, Méline Bizard, Angela Brisebarre, Flora Donati Vincent Enouf, Maud Vanpeene, Sylvie van der Werf, Raulin Olivia
EPI_ISL_414641	hCoV-19/Finland/FIN-313/2020	Europe / Finland	2020-03-05	Department of Virology and Immunology, University of Helsinki and Helsinki University Hospital, Huslab Finland	Department of Virology, Faculty of Medicine, University of Helsinki, Helsinki, Finland	Teemu Smura, Hannimari Kallio-Kokko, Olli Vapalahti
EPI_ISL_414642	hCoV-19/Finland/FIN-455/2020	Europe / Finland	2020-03-08	Department of Virology and Immunology, University of Helsinki and Helsinki University Hospital, Huslab Finland	Department of Virology, Faculty of Medicine, University of Helsinki, Helsinki, Finland	Teemu Smura, Hannimari Kallio-Kokko, Olli Vapalahti
EPI_ISL_414643	hCoV-19/Finland/FIN-508/2020	Europe / Finland	2020-03-07	Department of Virology and Immunology, University of Helsinki and Helsinki University Hospital, Huslab Finland	Department of Virology, Faculty of Medicine, University of Helsinki, Helsinki, Finland	Teemu Smura, Hannimari Kallio-Kokko, Olli Vapalahti
EPI_ISL_414646	hCoV-19/Finland/FIN-266/2020	Europe / Finland	2020-03-04	Department of Virology and Immunology, University of Helsinki and Helsinki University Hospital, Huslab Finland	Department of Virology, Faculty of Medicine, University of Helsinki, Helsinki, Finland	Teemu Smura, Hannimari Kallio-Kokko, Olli Vapalahti
EPI_ISL_414663	hCoV-19/Guangzhou/GZMU0016/2020	Asia / China / Guangdong / Guangzhou	2020-02-25	State Key Laboratory of Respiratory Disease, National Clinical Research Center for Respiratory Disease, Guangzhou Institute of Respiratory Health, the First Affiliated Hospital of Guangzhou Medical University	the First Affiliated Hospital of Guangzhou Medical University & BGI-Shenzhen	Zhao et al
EPI_ISL_414941	hCoV-19/Shandong/LY008-2/2020	Asia / China / Shandong	2020-01-30	Shandong Provincial Center for Disease Control and Prevention	Beijing Institute of Microbiology and Epidemiology	Xiao-Lin Jiang, Xiao-Li Zhang, Xiang-Na Zhao, Cun-Bao Li, Jie Lei, Zeng-Qiang Kou, Wen-Kui Sun, Yang Hang, Feng Gao, Sheng-Xiang Ji, Can-Fang Lin, Bo Pang, Ming-Xiao Yao, Guo-Lin Wang, Lin Yao, Li-Jun Duan, Xiao Wei, Dian-Ming Kang, Mai-Juan Ma
EPI_ISL_417014	hCoV-19/Belgium/ULG-6216/2020	Europe / Belgium / Liège	2020-03-13	Department of Clinical Microbiology	GIGA Medical Genomics	Durkin Keith, Artesi Maria, Bontems Sébastien, Boreux Raphaël, Meex Cécile, Melin Pierrette, Hayette Marie-Pierre, Bours Vincent.
EPI_ISL_417017	hCoV-19/Belgium/ULG-6638/2020	Europe / Belgium / Liège	2020-03-14	Department of Clinical Microbiology	GIGA Medical Genomics	Durkin Keith, Artesi Maria, Bontems Sébastien, Boreux Raphaël, Meex Cécile, Melin Pierrette, Hayette Marie-Pierre, Bours Vincent.
EPI_ISL_417020	hCoV-19/Belgium/ULG-6939/2020	Europe / Belgium / Liège	2020-03-15	Department of Clinical Microbiology	GIGA Medical Genomics	Durkin Keith, Artesi Maria, Bontems Sébastien, Boreux Raphaël, Meex Cécile, Melin Pierrette, Hayette Marie-Pierre, Bours Vincent.
EPI_ISL_418183	hCoV-19/Hungary/mbl2/2020	Europe / Hungary / Baranya	2020-03-17	Virological Research Group, Szentágothai Research Centre	Bioinformatics Research Group, Szentágothai Research Centre	Péter Urbán, Endre Gábor Tóth, Gábor Kemenesi, Róbert Herczeg, Attila Gyenesei, Ferenc Jakab
EPI_ISL_418196	hCoV-19/USA/NY-NYUMC11/2020	North America / USA / New York / Manhattan	2020-03-14	NYU Langone Health	Department of Pathology and Medicine, New York University School of Medicine	Margaret Black, John Cadley, Paolo Cotzia, John Chen, Dacia Dimartino, Xiaojun Feng, Adriana Heguy, Megan Hogan, Emily Huang, George Jour, Christian Marier, Matthew T. Maurano, Mark J. Mulligan, Peter Meyn, Jared Pinnell, Amy Rapkiewicz, Marie Samanovic-Golden, Antonio Serrano, Guomiao Shen, Matija Snuderl, Nick Vulpescu, Gael Westby, Paul Zappile
EPI_ISL_418197	hCoV-19/USA/NY-NYUMC12/2020	North America / USA / New York / Manhattan	2020-03-15	NYU Langone Health	Department of Pathology and Medicine, New York University School of Medicine	Margaret Black, John Cadley, Paolo Cotzia, John Chen, Dacia Dimartino, Xiaojun Feng, Adriana Heguy, Megan Hogan, Emily Huang, George Jour, Christian Marier, Matthew T. Maurano, Mark J. Mulligan, Peter Meyn, Jared Pinnell, Amy Rapkiewicz, Marie Samanovic-Golden, Antonio Serrano, Guomiao Shen, Matija Snuderl, Nick Vulpescu, Gael Westby, Paul Zappile
EPI_ISL_418207	hCoV-19/Senegal/016/2020	Africa / Senegal / Dakar	2020-03-02	Institut Pasteur Dakar	Institut Pasteur de Dakar	Ndongo Dia, Ousmane Faye, Amadou Alpha Sall
EPI_ISL_418208	hCoV-19/Senegal/020/2020	Africa / Senegal / Dakar	2020-03-04	Institut Pasteur Dakar	Institut Pasteur de Dakar	Ndongo Dia, Ousmane Faye, Amadou Alpha Sall
EPI_ISL_418209	hCoV-19/Senegal/026/2020	Africa / Senegal / Dakar	2020-03-03	Institut Pasteur Dakar	Institut Pasteur de Dakar	Ndongo Dia, Ousmane Faye, Amadou Alpha Sall
EPI_ISL_418210	hCoV-19/Senegal/073/2020	Africa / Senegal / Touba	2020-03-10	Institut Pasteur Dakar	Institut Pasteur de Dakar	Ndongo Dia, Ousmane Faye, Amadou Alpha Sall
EPI_ISL_418212	hCoV-19/Senegal/087/2020	Africa / Senegal / Touba	2020-03-11	Institut Pasteur Dakar	Institut Pasteur de Dakar	Ndongo Dia, Ousmane Faye, Amadou Alpha sall
EPI_ISL_418213	hCoV-19/Senegal/094/2020	Africa / Senegal / Touba	2020-03-12	Institut Pasteur Dakar	Institut Pasteur de Dakar	Ndongo Dia, Ousmane Faye, Amadou Alpha Sall
EPI_ISL_418216	hCoV-19/Senegal/136/2020	Africa / Senegal / Dakar	2020-03-13	Institut Pasteur Dakar	Institut Pasteur de Dakar	Ndongo Dia, Ousmane Faye, Amadou Alpha Sall
EPI_ISL_418218	hCoV-19/France/HF1465/2020	Europe / France / Hauts de France / Compiègne	2020-02-21	Centre Hospitalier Compiègne Laboratoire de Biologie	National Reference Center for Viruses of Respiratory Infections, Institut Pasteur, Paris	Mélanie Albert, Marion Barbet, Sylvie Behillil, Méline Bizard, Angela Brisebarre, Flora Donati, Fabiana Gambaro, Etienne Simon-Lorière, Vincent Enouf, Maud Vanpeene, Sylvie van der Werf, Raulin Olivia
EPI_ISL_418219	hCoV-19/France/B1623/2020	Europe / France / Bretagne / Brest	2020-02-26	CHU - Hôpital Cavale Blanche - Labo. de Virologie	National Reference Center for Viruses of Respiratory Infections, Institut Pasteur, Paris	Mélanie Albert, Marion Barbet, Sylvie Behillil, Méline Bizard, Angela Brisebarre, Flora Donati, Fabiana Gambaro, Etienne Simon-Lorière, Vincent Enouf, Maud Vanpeene, Sylvie van der Werf, Léa Pilorge
EPI_ISL_418220	hCoV-19/France/HF1645/2020	Europe / France / Hauts de France / Compiègne	2020-02-28	Centre Hospitalier Compiègne Laboratoire de Biologie	National Reference Center for Viruses of Respiratory Infections, Institut Pasteur, Paris	Mélanie Albert, Marion Barbet, Sylvie Behillil, Méline Bizard, Angela Brisebarre, Flora Donati, Fabiana Gambaro, Etienne Simon-Lorière, Vincent Enouf, Maud Vanpeene, Sylvie van der Werf, Raulin Olivia
EPI_ISL_418222	hCoV-19/France/CVL2000/2020	Europe / France / Centre-Val de Loire / Tours	2020-03-04	CHRU Bretonneau - Serv. Bacterio-Virol.	National Reference Center for Viruses of Respiratory Infections, Institut Pasteur, Paris	Mélanie Albert, Marion Barbet, Sylvie Behillil, Méline Bizard, Angela Brisebarre, Flora Donati, Fabiana Gambaro, Etienne Simon-Lorière, Vincent Enouf, Maud Vanpeene, Sylvie van der Werf, Julien Marlet
EPI_ISL_418223	hCoV-19/France/HF2060/2020	Europe / France / Hauts de France / Compiègne	2020-03-05	Centre Hospitalier Compiègne Laboratoire de Biologie	National Reference Center for Viruses of Respiratory Infections, Institut Pasteur, Paris	Mélanie Albert, Marion Barbet, Sylvie Behillil, Méline Bizard, Angela Brisebarre, Flora Donati, Fabiana Gambaro, Etienne Simon-Lorière, Vincent Enouf, Maud Vanpeene, Sylvie van der Werf, Raulin Olivia
EPI_ISL_418224	hCoV-19/France/HF2150/2020	Europe / France / Hauts de France / Compiègne	2020-03-08	Centre Hospitalier Compiègne Laboratoire de Biologie	National Reference Center for Viruses of Respiratory Infections, Institut Pasteur, Paris	Mélanie Albert, Marion Barbet, Sylvie Behillil, Méline Bizard, Angela Brisebarre, Flora Donati, Fabiana Gambaro, Etienne Simon-Lorière, Vincent Enouf, Maud Vanpeene, Sylvie van der Werf, Raulin Olivia
EPI_ISL_418226	hCoV-19/France/HF2381/2020	Europe / France / Hauts de France / Crouy en Thelle	2020-03-09	EHPAD - Résidences les Cèdres	National Reference Center for Viruses of Respiratory Infections, Institut Pasteur, Paris	Mélanie Albert, Marion Barbet, Sylvie Behillil, Méline Bizard, Angela Brisebarre, Flora Donati, Etienne Simon-Lorière, Vincent Enouf, Maud Vanpeene, Sylvie van der Werf
EPI_ISL_418228	hCoV-19/France/HF2405/2020	Europe / France / Hauts de France / Compiègne	2020-03-12	Centre Hospitalier Compiègne Laboratoire de Biologie	National Reference Center for Viruses of Respiratory Infections, Institut Pasteur, Paris	Mélanie Albert, Marion Barbet, Sylvie Behillil, Méline Bizard, Angela Brisebarre, Flora Donati, Etienne Simon-Lorière, Vincent Enouf, Maud Vanpeene, Sylvie van der Werf, Raulin Olivia
EPI_ISL_418230	hCoV-19/France/IDF2420/2020	Europe / France / Ile de France / Paris	2020-03-13	Clinique AVERAY LA BROUSTE, Med. Polyvalente	National Reference Center for Viruses of Respiratory Infections, Institut Pasteur, Paris	Mélanie Albert, Marion Barbet, Sylvie Behillil, Méline Bizard, Angela Brisebarre, Flora Donati, Etienne Simon-Lorière, Vincent Enouf, Maud Vanpeene, Sylvie van der Werf, Elsa Ngwem
EPI_ISL_418234	hCoV-19/France/IDF2534/2020	Europe / France / Ile de France / Longjumeau	2020-03-14	LABM GH nord Essonne	National Reference Center for Viruses of Respiratory Infections, Institut Pasteur, Paris	Mélanie Albert, Marion Barbet, Sylvie Behillil, Méline Bizard, Angela Brisebarre, Flora Donati, Etienne Simon-Lorière, Vincent Enouf, Maud Vanpeene, Sylvie van der Werf, Christine Lambert
EPI_ISL_418241	hCoV-19/Algeria/G0638_2264/2020	Africa / Algeria / Boufarik	2020-03-02	NIC Viral Respiratory Unit - Institut Pasteur of Algeria	National Reference Center for Viruses of Respiratory Infections, Institut Pasteur, Paris	Mélanie Albert, Marion Barbet, Sylvie Behillil, Méline Bizard, Angela Brisebarre, Flora Donati, Etienne Simon-Lorière, Vincent Enouf, Maud Vanpeene, Sylvie van der Werf, Fawzi Derrar
EPI_ISL_418242	hCoV-19/Algeria/G0640_2265/2020	Africa / Algeria / Blida	2020-03-08	NIC Viral Respiratory Unit - Institut Pasteur of Algeria	National Reference Center for Viruses of Respiratory Infections, Institut Pasteur, Paris	Mélanie Albert, Marion Barbet, Sylvie Behillil, Méline Bizard, Angela Brisebarre, Flora Donati, Etienne Simon-Lorière, Vincent Enouf, Maud Vanpeene, Sylvie van der Werf, Fawzi Derrar
EPI_ISL_418243	hCoV-19/Spain/Andalucia201272/2020	Europe / Spain / Andalusia	2020-02-28	HOSPITAL UNIVERSITARIO VIRGEN DE LAS NIEVES	Instituto de Salud Carlos III	Iglesias-Caballero, M. Molinero Calamita, M. González-Esguevillas, M. Camarero, S. Pozo, F. Casas, I. Jiménez, P. Jiménez, M. Zaballos, A. Monzón, S. Varona, S. Juliá, M. Cuesta, I. Sanbonmatsu S.
EPI_ISL_418247	hCoV-19/Spain/CastillayLeon201061/2020	Europe / Spain / Castilla y Leon	2020-02-26	HOSPITAL GENERAL DE SEGOVIA	Instituto de Salud Carlos III	Iglesias-Caballero, M. Molinero Calamita, M. González-Esguevillas, M. Camarero, S. Pozo, F. Casas, I. Jiménez, P. Jiménez, M. Zaballos, A. Monzón, S. Varona, S. Juliá, M. Cuesta, I. Hernando-Real S.
EPI_ISL_418248	hCoV-19/Spain/CastillayLeon201323/2020	Europe / Spain / Castilla y Leon	2020-03-01	COMPLEJO ASISTENCIAL UNIVERSITARIO DE BURGOS	Instituto de Salud Carlos III	Iglesias-Caballero, M. Molinero Calamita, M. González-Esguevillas, M. Camarero, S. Pozo, F. Casas, I. Jiménez, P. Jiménez, M. Zaballos, A. Monzón, S. Varona, S. Juliá, M. Cuesta, I. Megias-Lobon G.
EPI_ISL_418249	hCoV-19/Spain/CastillayLeon201372/2020	Europe / Spain / Castilla y Leon	2020-03-03	COMPLEJO ASISTENCIAL UNIVERSITARIO DE BURGOS	Instituto de Salud Carlos III	Iglesias-Caballero, M. Molinero Calamita, M. González-Esguevillas, M. Camarero, S. Pozo, F. Casas, I. Jiménez, P. Jiménez, M. Zaballos, A. Monzón, S. Varona, S. Juliá, M. Cuesta, I. Megias-Lobon G.
EPI_ISL_418251	hCoV-19/Spain/Madrid201105/2020	Europe / Spain / Madrid	2020-02-25	HOSPITAL UNIVERSITARIO LA PAZ	Instituto de Salud Carlos III	Iglesias-Caballero, M. Molinero Calamita, M. González-Esguevillas, M. Camarero, S. Pozo, F. Casas, I. Jiménez, P. Jiménez, M. Zaballos, A. Monzón, S. Varona, S. Juliá, M. Cuesta, I. Romero P.
EPI_ISL_418256	hCoV-19/Italy/TE4880/2020	Europe / Italy / Abruzzo	2020-03-14	Ospedale “San Liberatore” di Atri	Istituto Zooprofilattico Sperimentale dell'Abruzzo e Molise "G. Caporale"	Lorusso A, Marcacci M, Di Domenico M, Puglia I, Curini V, Ancora M, Di Pasquale A, Rinaldi A, Mangone I, Cammà C, Savini G.
EPI_ISL_418264	hCoV-19/Greece/12/2020	Europe / Greece / Athens	2020-03-18	Laboratory of Microbiology, Department of Medicine, National and Kapodistrian University of Athens, Greece	Laboratory of Biology, Department of Medicine, Democritus University of Thrace, Greece	Maria Bampali, Elisavet Gatzidou, Nikolaos Dovrolis, Stavroula Veletza, Nikolaos Spanakis, Ioannis Karakasiliotis
EPI_ISL_418267	hCoV-19/Vietnam/19-02S/2020	Asia / Vietnam / Ho Chi Minh City	2020-01-22	unknown	Microbiology and Immunology department	Nguyen,H.T., Cao,T.M., Pham,H.T.T., Vu,N.P.H., Dao,M.H., Huynh,L.T.K., Nguyen,L.T., Nguyen,N.T., Nguyen,T.T.N., Nguyen,A.H., Luong,Q.C., Nguyen,T.V., Tran,K.C., Pham,Q.D., Tran,T., Hoang,C.Q., Nguyen,T.T., Le,H.Q., Phung,T.M., Vo,T.N.A., Nguyen,S.N., Pham,D.T., Nguyen,T.V. and Phan,L.T.
EPI_ISL_418270	hCoV-19/Belgium/JL-03044/2020	Europe / Belgium / Antwerp	2020-03-04	KU Leuven, Clinical and Epidemiological Virology	KU Leuven, Clinical and Epidemiological Virology	Tony Wawina, Joan Marti-Carreras, Bert Vanmechelen, Piet Maes
EPI_ISL_418345	hCoV-19/Canada/ON_PHL8751/2020	North America / Canada / Ontario	2020-02-29	Public Health Ontario Laboratories	Public Health Ontario Laboratories	Alireza Eshaghi, Samir N Patel, Jonathan B Gubbay, Vanessa G Allen, Christine Frantz, Aimin Li, Sandeep Nagra
EPI_ISL_418349	hCoV-19/Canada/ON_PHL3650/2020	North America / Canada / Ontario	2020-03-07	Public Health Ontario Laboratories	Public Health Ontario Laboratories	Alireza Eshaghi, Samir N Patel, Jonathan B Gubbay, Vanessa G Allen, Christine Frantz, Aimin Li, Sandeep Nagra
EPI_ISL_418350	hCoV-19/Canada/ON_PHL3380/2020	North America / Canada / Ontario	2020-03-20	Public Health Ontario Laboratories	Public Health Ontario Laboratories	Alireza Eshaghi, Samir N Patel, Jonathan B Gubbay, Vanessa G Allen, Christine Frantz, Aimin Li, Sandeep Nagra
EPI_ISL_418351	hCoV-19/Canada/ON_PHL3575/2020	North America / Canada / Ontario	2020-03-12	Public Health Ontario Laboratories	Public Health Ontario Laboratories	Alireza Eshaghi, Samir N Patel, Jonathan B Gubbay, Vanessa G Allen, Christine Frantz, Aimin Li, Sandeep Nagra
EPI_ISL_418352	hCoV-19/Canada/ON_PHL5672/2020	North America / Canada / Ontario	2020-03-11	Public Health Ontario Laboratories	Public Health Ontario Laboratories	Alireza Eshaghi, Samir N Patel, Jonathan B Gubbay, Vanessa G Allen, Christine Frantz, Aimin Li, Sandeep Nagra
EPI_ISL_418353	hCoV-19/Canada/ON_PHL0539/2020	North America / Canada / Ontario	2020-03-09	Public Health Ontario Laboratories	Public Health Ontario Laboratories	Alireza Eshaghi, Samir N Patel, Jonathan B Gubbay, Vanessa G Allen, Christine Frantz, Aimin Li, Sandeep Nagra
EPI_ISL_418354	hCoV-19/Canada/ON_PHL4088/2020	North America / Canada / Ontario	2020-03-15	Public Health Ontario Laboratories	Public Health Ontario Laboratories	Alireza Eshaghi, Samir N Patel, Jonathan B Gubbay, Vanessa G Allen, Christine Frantz, Aimin Li, Sandeep Nagra
EPI_ISL_418355	hCoV-19/Canada/ON_PHLU8150/2020	North America / Canada / Ontario	2020-03-08	Public Health Ontario Laboratories	Public Health Ontario Laboratories	Alireza Eshaghi, Samir N Patel, Jonathan B Gubbay, Vanessa G Allen, Christine Frantz, Aimin Li, Sandeep Nagra
EPI_ISL_419544	hCoV-19/Germany/NRW-27/2020	Europe / Germany / North Rhine Westphalia / Duesseldorf	2020-03-15	Center of Medical Microbiology, Virology, and Hospital Hygiene, University of Duesseldorf	Center of Medical Microbiology, Virology, and Hospital Hygiene, University of Duesseldorf	Ortwin Adams, Marcel Andree, Alexander Dilthey, Torsten Feldt, Sandra Hauka, Torsten Houwaart, Björn-Erik Jensen, Detlef Kindgen-Milles, Malte Kohns Vasconcelos, Klaus Pfeffer, Tina Senff, Daniel Strelow, Jörg Timm, Andreas Walker, Tobias Wienemann
EPI_ISL_419551	hCoV-19/Germany/NRW-34/2020	Europe / Germany / North Rhine Westphalia / Duesseldorf	2020-03-16	Center of Medical Microbiology, Virology, and Hospital Hygiene, University of Duesseldorf	Center of Medical Microbiology, Virology, and Hospital Hygiene, University of Duesseldorf	Ortwin Adams, Marcel Andree, Alexander Dilthey, Torsten Feldt, Sandra Hauka, Torsten Houwaart, Björn-Erik Jensen, Detlef Kindgen-Milles, Malte Kohns Vasconcelos, Klaus Pfeffer, Tina Senff, Daniel Strelow, Jörg Timm, Andreas Walker, Tobias Wienemann
EPI_ISL_419564	hCoV-19/Luxembourg/LNS0366116/2020	Europe / Luxembourg	2020-03-15	Laboratoire National de Santé, Microbiology, Virology	Laboratoire National de Santé, Microbiology, Epidemiology and Microbial Genomics	Anke Wienecke-Baldacchino, Ardashel Latsuzbaia, Jessica Tapp, Catherine Ragimbeau, Guillaume Fournier, Tamir Abdelrahman, Trung Nguyen Nguyen, Joel Mossong
EPI_ISL_419566	hCoV-19/Luxembourg/LNS0641910/2020	Europe / Luxembourg	2020-03-05	Laboratoire National de Santé, Microbiology, Virology	Laboratoire National de Santé, Microbiology, Epidemiology and Microbial Genomics	Anke Wienecke-Baldacchino, Ardashel Latsuzbaia, Jessica Tapp, Catherine Ragimbeau, Guillaume Fournier, Tamir Abdelrahman, Trung Nguyen Nguyen, Joel Mossong
EPI_ISL_419568	hCoV-19/Luxembourg/LNS0756270/2020	Europe / Luxembourg	2020-03-14	Laboratoire National de Santé, Microbiology, Virology	Laboratoire National de Santé, Microbiology, Epidemiology and Microbial Genomics	Anke Wienecke-Baldacchino, Ardashel Latsuzbaia, Jessica Tapp, Catherine Ragimbeau, Guillaume Fournier, Tamir Abdelrahman, Trung Nguyen Nguyen, Joel Mossong
EPI_ISL_419578	hCoV-19/Luxembourg/LNS2614631/2020	Europe / Luxembourg	2020-03-08	Laboratoire National de Santé, Microbiology, Virology	Laboratoire National de Santé, Microbiology, Epidemiology and Microbial Genomics	Anke Wienecke-Baldacchino, Ardashel Latsuzbaia, Jessica Tapp, Catherine Ragimbeau, Guillaume Fournier, Tamir Abdelrahman, Trung Nguyen Nguyen, Joel Mossong
EPI_ISL_419580	hCoV-19/Luxembourg/LNS2907333/2020	Europe / Luxembourg	2020-03-12	Laboratoire National de Santé, Microbiology, Virology	Laboratoire National de Santé, Microbiology, Epidemiology and Microbial Genomics	Anke Wienecke-Baldacchino, Ardashel Latsuzbaia, Jessica Tapp, Catherine Ragimbeau, Guillaume Fournier, Tamir Abdelrahman, Trung Nguyen Nguyen, Joel Mossong
EPI_ISL_419584	hCoV-19/Luxembourg/LNS3711853/2020	Europe / Luxembourg	2020-03-13	Laboratoire National de Santé, Microbiology, Virology	Laboratoire National de Santé, Microbiology, Epidemiology and Microbial Genomics	Anke Wienecke-Baldacchino, Ardashel Latsuzbaia, Jessica Tapp, Catherine Ragimbeau, Guillaume Fournier, Tamir Abdelrahman, Trung Nguyen Nguyen, Joel Mossong
EPI_ISL_419587	hCoV-19/Luxembourg/LNS4691488/2020	Europe / Luxembourg	2020-03-11	Laboratoire National de Santé, Microbiology, Virology	Laboratoire National de Santé, Microbiology, Epidemiology and Microbial Genomics	Anke Wienecke-Baldacchino, Ardashel Latsuzbaia, Jessica Tapp, Catherine Ragimbeau, Guillaume Fournier, Tamir Abdelrahman, Trung Nguyen Nguyen, Joel Mossong
EPI_ISL_419588	hCoV-19/Luxembourg/LNS4836560/2020	Europe / Luxembourg	2020-03-16	Laboratoire National de Santé, Microbiology, Virology	Laboratoire National de Santé, Microbiology, Epidemiology and Microbial Genomics	Anke Wienecke-Baldacchino, Ardashel Latsuzbaia, Jessica Tapp, Catherine Ragimbeau, Guillaume Fournier, Tamir Abdelrahman, Trung Nguyen Nguyen, Joel Mossong
EPI_ISL_419671	hCoV-19/Austria/CeMM0018/2020	Europe / Austria	2020-03-19	Center for Virology, Medical University of Vienna	Bergthaler laboratory, CeMM Research Center for Molecular Medicine of the Austrian Academy of Sciences	Alexandra Popa, Benedikt Agerer, Henrique Colaco, Lukas Endler, Jakob-Wendelin Genger, Alexander Lercher, Mark Smyth, Thomas Penz, Michael Schuster, Judith Aberle, Stephan Aberle, Elisabeth Puchhammer-Stöckl, Christoph Bock, Andreas Bergthaler
EPI_ISL_419673	hCoV-19/Austria/CeMM0020/2020	Europe / Austria	2020-03-22	Center for Virology, Medical University of Vienna	Bergthaler laboratory, CeMM Research Center for Molecular Medicine of the Austrian Academy of Sciences	Alexandra Popa, Benedikt Agerer, Henrique Colaco, Lukas Endler, Jakob-Wendelin Genger, Alexander Lercher, Mark Smyth, Thomas Penz, Michael Schuster, Judith Aberle, Stephan Aberle, Elisabeth Puchhammer-Stöckl, Christoph Bock, Andreas Bergthaler
EPI_ISL_419674	hCoV-19/Austria/CeMM0021/2020	Europe / Austria	2020-03-24	Center for Virology, Medical University of Vienna	Bergthaler laboratory, CeMM Research Center for Molecular Medicine of the Austrian Academy of Sciences	Alexandra Popa, Benedikt Agerer, Henrique Colaco, Lukas Endler, Jakob-Wendelin Genger, Alexander Lercher, Mark Smyth, Thomas Penz, Michael Schuster, Judith Aberle, Stephan Aberle, Elisabeth Puchhammer-Stöckl, Christoph Bock, Andreas Bergthaler
EPI_ISL_419675	hCoV-19/Spain/Valencia11/2020	Europe / Spain / Comunitat Valenciana / Valencia	2020-03-20	Servicio de Microbiología. Consorcio Hospital General Universitario de Valencia	Sequencing and Bioinformatics Service and Molecular Epidemiology Research Group. FISABIO-Public Health	Maria Alma Bracho, Maria Dolores Ocete, Giuseppe D'Auria, Griselda De Marco, Neris Garcia-Gonzalez, Concepcion Gimeno, Fernando Gonzalez-Candelas
EPI_ISL_419676	hCoV-19/Spain/Valencia12/2020	Europe / Spain / Comunitat Valenciana / Valencia	2020-03-09	Servicio de Microbiología. Consorcio Hospital General Universitario de Valencia	Sequencing and Bioinformatics Service and Molecular Epidemiology Research Group. FISABIO-Public Health	Maria Dolores Ocete, Giuseppe D'Auria, Griselda De Marco, Neris Garcia-Gonzalez, Maria Alma Bracho, Concepcion Gimeno, Fernando Gonzalez-Candelas
EPI_ISL_420541	hCoV-19/Slovenia/808/2020	Europe / Slovenia	2020-03-05	Institute of Microbiology and Immunology, Faculty of Medicine, University of Ljubljana	Institute of Microbiology and Immunology, Faculty of Medicine, University of Ljubljana	Tomaž Mark Zorec, Samo Zakotnik, Lucijan Skubic, Miša Korva, Tatjana Avšič - Županc, Mario Poljak
EPI_ISL_420551	hCoV-19/India/777/2020	Asia / India	2020-03-03	National Influenza Center, Indian Council of Medical Research - National Institute of Virology	Indian Council of Medical Research-National Institute of Virology, Microbial Containment Complex	Pragya D. Yadav. Savita Patil, Varsha Potdar, Prasad Sarkale, Dimpal A. Nyayanit, Gajanan Sapkal, Anita M. Shete, Atanu Basu, Lalit Dar, M Choudhary, Amita Jain, Bharati Malhotra, Pranita Gawande, Sarah Cherian, Priya Abraham
EPI_ISL_420563	hCoV-19/Italy/TE5166/2020	Europe / Italy / Teramo	2020-03-18	Ospedale Civile Giuseppe Mazzini	Istituto Zooprofilattico Sperimentale dell'Abruzzo e Molise "G. Caporale"	Lorusso A, Marcacci M, Di Domenico M, Ancora M, Curini V, Mangone I, Rinaldi A, Di Pasquale A, Cammà C, Puglia I, Savini G
EPI_ISL_420564	hCoV-19/Italy/TE5472/2020	Europe / Italy / Castel di Sangro	2020-03-19	Ospedale Civile Castel Di Sangro	Istituto Zooprofilattico Sperimentale dell’Abruzzo e Molise “G. Caporale”	Lorusso A, Marcacci M, Di Domenico M, Ancora M, Curini V, Mangone I, Rinaldi A, Di Pasquale A, Cammà C, Puglia I, Savini G
EPI_ISL_420567	hCoV-19/Italy/TE5780/2020	Europe / Italy / Abruzzo / L'Aquila	2020-03-21	Ospedale Regionale San Salvatore	Istituto Zooprofilattico Sperimentale dell’Abruzzo e Molise “G. Caporale”	Lorusso A, Marcacci M, Di Domenico M, Ancora M, Curini V, Mangone I, Rinaldi A, Di Pasquale A, Cammà C, Puglia I, Savini G
EPI_ISL_420569	hCoV-19/Italy/TE6195/2020	Europe / Italy / Abruzzo	2020-03-23	Ospedale Civile Giuseppe Mazzini	Istituto Zooprofilattico Sperimentale dell’Abruzzo e Molise “G. Caporale”	Lorusso A, Marcacci M, Di Domenico M, Ancora M, Curini V, Mangone I, Rinaldi A, Di Pasquale A, Cammà C, Puglia I, Savini G
EPI_ISL_420572	hCoV-19/USA/NY-NYUMC57/2020	North America / USA / New York / Nassau County	2020-03-17	NYU Langone Health	Departments of Pathology and Medicine, New York University School of Medicine	Maria Aguero-Rosenfeld, Brendan Belovarac, Margaret Black, Ludovic Boytard, John Cadley, Paolo Cotzia, John Chen, Dacia Dimartino, Xiaojun Feng, Tatyana Gindin, Adriana Heguy, Megan Hogan, Emily Huang, George Jour, Andrew Lytle, Christian Marier, Matthew T. Maurano, Mark J. Mulligan, Peter Meyn, Iman Osman, Jared Pinnell, Sitharam Ramaswami, Amy Rapkiewicz, Marie Samanovic-Golden, Antonio Serrano…
EPI_ISL_420598	hCoV-19/Argentina/C3013/2020	South America / Argentina	2020-03-22	Servicio Virosis Respiratorias-Departamento Virología-INEI	Instituto Nacional Enfermedades Infecciosas C.G.Malbran	Baumeister E., Avaro M., Benedetti E., Russo M., Dattero ME, Pontoriero A., Cisterna D., Molina V., Perandones C., Tuduri E., Lorenzo F., Poklepovich T., Campos J.
EPI_ISL_420599	hCoV-19/Argentina/C1374/2020	South America / Argentina	2020-03-18	Servicio Virosis Respiratorias-Departamento Virología-INEI	Instituto Nacional Enfermedades Infecciosas C.G.Malbran	Baumeister E., Avaro M., Benedetti E., Russo M., Dattero ME, Pontoriero A., Cisterna D., Molina V., Perandones C., Tuduri E., Lorenzo F., Poklepovich T., Campos J.
EPI_ISL_420801	hCoV-19/Korea/BA-ACH_2719/2020	Asia / Korea	2020-02-29	Brian D. Allgood Army Community Hospital	Pathogen Discovery, Respiratory Viruses Branch, Division of Viral Diseases, Centers for Disease Control and Prevention	Krista Queen, Yan Li, Ying Tao, Jing Zhang, Anne Uehara, Clinton R. Paden, Haibin Wang, Rachel Marine, Mary S. Keckler, Alison S. Laufer Halpin, Jasmine Padilla, Justin Lee, Christopher A. Elkins, Suxiang Tong
EPI_ISL_423078	hCoV-19/England/20134010904/2020	Europe / United Kingdom / England	2020-03-25	Respiratory Virus Unit, Microbiology Services Colindale, Public Health England	Respiratory Virus Unit, Microbiology Services Colindale, Public Health England	Monica Galiano, Shahjahan Miah, Angie Lackenby, Omolola Akinbami, Tiina Talts, Leena Bhaw, Richard Myers, Steven Platt, Kirstin Edwards, Jonathan Hubb, Joanna Ellis, Maria Zambon
EPI_ISL_424054	hCoV-19/England/20129059204/2020	Europe / United Kingdom / England	2020-03-09	Respiratory Virus Unit, Microbiology Services Colindale, Public Health England	Respiratory Virus Unit, Microbiology Services Colindale, Public Health England	Monica Galiano, Shahjahan Miah, Angie Lackenby, Omolola Akinbami, Tiina Talts, Leena Bhaw, Richard Myers, Steven Platt, Kirstin Edwards, Jonathan Hubb, Joanna Ellis, Maria Zambon
EPI_ISL_425611	hCoV-19/England/NOTT-10E8FA/2020	Europe / United Kingdom / England	2020-03-29	Queens Medical Centre, Clinical Microbiology Department / DeepSeq Nottingham	COVID-19 Genomics UK (COG-UK) Consortium	Gemma Clark, Wendy Smith, Manjinder Khakh, Hannah Howson-Wells, Jonathan Ball, Patrick McClure, Joseph Chappell, Theocharis Tsoleridis, Nadine Holmes, Matthew Carlisle, Christopher Moore, Fei Sang, Johnny Debebe, Victoria Wright, Matthew Loose
EPI_ISL_425644	hCoV-19/England/NOTT-10EB6A/2020	Europe / United Kingdom / England	2020-03-17	Queens Medical Centre, Clinical Microbiology Department / DeepSeq Nottingham	COVID-19 Genomics UK (COG-UK) Consortium	Gemma Clark, Wendy Smith, Manjinder Khakh, Hannah Howson-Wells, Jonathan Ball, Patrick McClure, Joseph Chappell, Theocharis Tsoleridis, Nadine Holmes, Matthew Carlisle, Christopher Moore, Fei Sang, Johnny Debebe, Victoria Wright, Matthew Loose
EPI_ISL_425663	hCoV-19/Scotland/CVR12/2020	Europe / United Kingdom / Scotland	2020-03-10	West of Scotland Specialist Virology Centre, NHSGGC / MRC-University of Glasgow Centre for Virus Research	COVID-19 Genomics UK (COG-UK) Consortium	Ana da Silva Filipe, Kathy Smollett, Stephen Carmichael, Natasha Johnson, Daniel Mair, Lily Tong, Jenna Nichols; Sarah McDonald; Richard Orton, Joseph Hughes, Sreenu Vattipally, David L Robertson; Kathy Li, Natasha Jesudason, Rajiv Shah, James Shepherd, Antonia Ho, Emma Thomson; Alasdair MacLean, Rory Gunson.
EPI_ISL_425668	hCoV-19/Scotland/CVR125/2020	Europe / United Kingdom / Scotland	2020-03-14	West of Scotland Specialist Virology Centre, NHSGGC / MRC-University of Glasgow Centre for Virus Research	COVID-19 Genomics UK (COG-UK) Consortium	Ana da Silva Filipe, Kathy Smollett, Stephen Carmichael, Natasha Johnson, Daniel Mair, Lily Tong, Jenna Nichols; Sarah McDonald; Richard Orton, Joseph Hughes, Sreenu Vattipally, David L Robertson; Kathy Li, Natasha Jesudason, Rajiv Shah, James Shepherd, Antonia Ho, Emma Thomson; Alasdair MacLean, Rory Gunson.
EPI_ISL_404227	hCoV-19/Zhejiang/WZ-01/2020	Asia / China / Zhejiang	2020-01-16	Zhejiang Provincial Center for Disease Control and Prevention	Department of Microbiology, Zhejiang Provincial Center for Disease Control and Prevention	Yin Chen, Yanjun Zhang, Haiyan Mao, Junhang Pan, Xiuyu Lou, Yiyu Lu, Juying Yan, Hanping Zhu, Jian Gao, Yan Feng, Yi Sun, Hao Yan, Zhen Li, Yisheng Sun, Liming Gong, Qiong Ge, Wen Shi, Xinying Wang, Wenwu Yao, Zhangnv Yang, Fang Xu, Chen Chen, Enfu Chen, Zhen Wang, Zhiping Chen, Jianmin Jiang, Chonggao Hu
EPI_ISL_406801	hCoV-19/Wuhan/WH04/2020	Asia / China / Hubei / Wuhan	2020-01-05	General Hospital of Central Theater Command of People's Liberation Army of China	BGI & Institute of Microbiology, Chinese Academy of Sciences & Shandong First Medical University & Shandong Academy of Medical Sciences & General Hospital of Central Theater Command of People's Liberation Army of China	Weijun Chen, Yuhai Bi, Weifeng Shi and Zhenhong Hu
EPI_ISL_406862	hCoV-19/Germany/BavPat1/2020	Europe / Germany / Bavaria / Munich	2020-01-28	Charité Universitätsmedizin Berlin, Institute of Virology; Institut für Mikrobiologie der Bundeswehr, Munich	Charité Universitätsmedizin Berlin, Institute of Virology	Victor M Corman, Julia Schneider, Talitha Veith, Barbara Mühlemann, Markus Antwerpen, Christian Drosten, Roman Wölfel
EPI_ISL_408976	hCoV-19/Australia/NSW02/2020	Oceania / Australia / New South Wales / Sydney	2020-01-22	Centre for Infectious Diseases and Microbiology Laboratory Services	NSW Health Pathology - Institute of Clinical Pathology and Medical Research; Westmead Hospital; University of Sydney	Rockett R, Sadsad R, Eden J-S, Carter I, Rahman H, Holmes EC, O’Sullivan MV, Sintchenko V, Chen SC, Maddocks S, Kok J and Dwyer DE for the 2019-nCoV Study Group*
EPI_ISL_408977	hCoV-19/Australia/NSW03/2020	Oceania / Australia / New South Wales / Sydney	2020-01-25	Serology, Virology and OTDS Laboratories (SAViD), NSW Health Pathology Randwick	NSW Health Pathology - Institute of Clinical Pathology and Medical Research; Centre for Infectious Diseases and Microbiology Laboratory Services; Westmead Hospital; University of Sydney	Eden J-S, Carter I, Rahman H, Rawlinson W, Holmes EC, Rockett R, O’Sullivan MV, Sintchenko V, Chen SC, Maddocks S, Kok J and Dwyer DE for the 2019-nCoV Study Group*
EPI_ISL_413459	hCoV-19/Japan/TK-20-31-3/2020	Asia / Japan / Tokyo	2020-02-20	Department of Pathology, Toshima Hospital	Pathogen Genomics Center, National Institute of Infectious Diseases	Tsuyoshi Sekizuka, Kentaro Itokawa, Takuya Adachi, Masahiro Sano, Jun Yamazaki, Ippei Miyamoto, Haruka Nishioka, Ja-Mun Chong, Noriko Nakajima, Yuko Sato, Minoru Tobiume, Harutaka Katano, Tadaki Suzuki, Makoto Kuroda
EPI_ISL_413489	hCoV-19/Italy/UniSR1/2020	Europe / Italy / Lombardy / Milan	2020-03-03	Laboratorio di Microbiologia e Virologia, Università Vita-Salute San Raffaele, Milano	Laboratorio di Microbiologia e Virologia, Università Vita-Salute San Raffaele, Milano	R.A Diotti, E. Criscuolo, M. Castelli, V. Caputo, R. Ferrarese, M. Sampaolo, E. Boeri, I. Negri, V. Amato, G. Lo Raso, C. Di Resta, R. Burioni, M. Clementi, N. Mancini & N. Clementi
EPI_ISL_413996	hCoV-19/Switzerland/TI9486/2020	Europe / Switzerland / Tessin	2020-02-24	Laboratoire de Virologie, HUG	Swiss National Reference Centre for Influenza	LAUBSCHER Florian et al.
EPI_ISL_413997	hCoV-19/Switzerland/GE3895/2020	Europe / Switzerland / Geneva	2020-02-26	Laboratoire de Virologie, HUG	Swiss National Reference Centre for Influenza	LAUBSCHER Florian et al.
EPI_ISL_413999	hCoV-19/Switzerland/AG0361/2020	Europe / Switzerland / Argovie	2020-02-27	Laboratoire de Virologie, HUG	Swiss National Reference Centre for Influenza	LAUBSCHER Florian et al.
EPI_ISL_417004	hCoV-19/Belgium/ULG-3000/2020	Europe / Belgium / Liège	2020-03-05	Department of Clinical Microbiology	GIGA Medical Genomics	Durkin Keith, Artesi Maria, Bontems Sébastien, Boreux Raphaël, Meex Cécile, Melin Pierrette, Hayette Marie-Pierre, Bours Vincent.
EPI_ISL_417007	hCoV-19/Spain/Galicia201663/2020	Europe / Spain / Galicia	2020-03-07	HOSPITAL SANTA MARIA NAI	Instituto de Salud Carlos III	Iglesias-Caballero, M. Molinero Calamita, M. González-Esguevillas, M. Camarero S. Pozo F. Casas I. Jiménez, P. Jiménez, M. Zaballos, A. Monzón, S. Varona, S. Juliá, M. Cuesta, I. García Costa, J.
EPI_ISL_417009	hCoV-19/Belgium/ULG-3665/2020	Europe / Belgium / Liège	2020-03-07	Department of Clinical Microbiology	GIGA Medical Genomics	Durkin Keith, Artesi Maria, Bontems Sébastien, Boreux Raphaël, Meex Cécile, Melin Pierrette, Hayette Marie-Pierre, Bours Vincent.
EPI_ISL_417034	hCoV-19/Brazil/AMBR-02/2020	South America / Brazil / Amazonas State / Manaus	2020-03-16	Laboratorio de Ecologia de Doencas Transmissiveis na Amazonia, Instituto Leonidas e Maria Deane - Fiocruz Amazonia	Laboratorio de Ecologia de Doencas Transmissiveis na Amazonia, Instituto Leonidas e Maria Deane - Fiocruz Amazonia	Valdinete Nascimento, André Corado, Fernanda Nascimento, Ágatha Costa, Debora Duarte, Luciana Gonçalves, Michele Jesus, Sérgio Luz, Felipe Naveca
EPI_ISL_417064	hCoV-19/Hong Kong/VB20017970-2/2020	Asia / Hong Kong	2020-01-21	Prince of Wales Hospital	Hong Kong Department of Health	Alan K.L. Tsang, Peter C.W. Yip, Edman T.K. Lam, Rickjason C.W. Chan, Dominic N.C. Tsang
EPI_ISL_417519	hCoV-19/Taiwan/CGMH-CGU-06/2020	Asia / Taiwan / Taoyuan	2020-03-05	Laboratory Medicine	Department of Laboratory Medicine, Lin-Kou Chang Gung Memorial Hospital, Taoyuan, Taiwan	Kuo-Chien Tsao, Yu-Nong Gong, Shu-Li Yang, Yi-Chun Liu, Chung-Guei Huang, Po-Wei Huang, Mei-Jen Hsiao, Cheng-Ta Yang, Cheng-Hsun Chiu, Peng-Nien Huang, Kuo-Ming Lee, Guang-Wu Chen , Shin-Ru Shih
EPI_ISL_417520	hCoV-19/Taiwan/CGMH-CGU-07/2020	Asia / Taiwan / Taoyuan	2020-03-09	Laboratory Medicine	Department of Laboratory Medicine, Lin-Kou Chang Gung Memorial Hospital, Taoyuan, Taiwan	Kuo-Chien Tsao, Yu-Nong Gong, Shu-Li Yang, Yi-Chun Liu, Chung-Guei Huang, Po-Wei Huang, Mei-Jen Hsiao, Cheng-Ta Yang, Cheng-Hsun Chiu, Peng-Nien Huang, Kuo-Ming Lee, Guang-Wu Chen , Shin-Ru Shih
EPI_ISL_417521	hCoV-19/Taiwan/CGMH-CGU-08/2020	Asia / Taiwan / Taoyuan	2020-03-10	Laboratory Medicine	Department of Laboratory Medicine, Lin-Kou Chang Gung Memorial Hospital, Taoyuan, Taiwan	Kuo-Chien Tsao, Yu-Nong Gong, Shu-Li Yang, Yi-Chun Liu, Chung-Guei Huang, Po-Wei Huang, Mei-Jen Hsiao, Cheng-Ta Yang, Cheng-Hsun Chiu, Peng-Nien Huang, Kuo-Ming Lee, Guang-Wu Chen , Shin-Ru Shih
EPI_ISL_417523	hCoV-19/Taiwan/CGMH-CGU-10/2020	Asia / Taiwan / Taoyuan	2020-03-13	Laboratory Medicine	Department of Laboratory Medicine, Lin-Kou Chang Gung Memorial Hospital, Taoyuan, Taiwan	Kuo-Chien Tsao, Yu-Nong Gong, Shu-Li Yang, Yi-Chun Liu, Chung-Guei Huang, Po-Wei Huang, Mei-Jen Hsiao, Cheng-Ta Yang, Cheng-Hsun Chiu, Peng-Nien Huang, Kuo-Ming Lee, Guang-Wu Chen , Shin-Ru Shih
EPI_ISL_417524	hCoV-19/Taiwan/CGMH-CGU-11/2020	Asia / Taiwan / Taoyuan	2020-03-14	Laboratory Medicine	Department of Laboratory Medicine, Lin-Kou Chang Gung Memorial Hospital, Taoyuan, Taiwan	Kuo-Chien Tsao, Yu-Nong Gong, Shu-Li Yang, Yi-Chun Liu, Chung-Guei Huang, Po-Wei Huang, Mei-Jen Hsiao, Cheng-Ta Yang, Cheng-Hsun Chiu, Peng-Nien Huang, Kuo-Ming Lee, Guang-Wu Chen , Shin-Ru Shih
EPI_ISL_417530	hCoV-19/Luxembourg/LNS2128808/2020	Europe / Luxembourg	2020-03-18	Laboratoire Nationale de Santé, Microbiology, Virology	Laboratoire Nationale de Santé, Microbiology, Epidemiology and Microbial Genomics	Anke Wienecke-Baldacchino, Ardashel Latsuzbaia, Jessica Tapp, Catherine Ragimbeau, Guillaume Fournier, Tamir Abdelrahman, Trung Nguyen Nguyen, Joel Mossong
EPI_ISL_417536	hCoV-19/Iceland/10/2020	Europe / Iceland / Reykjavik	2020-03-16	deCODE genetics	deCODE genetics	Daniel F Gudbjartsson; Agnar Helgason; Hakon Jonsson; Olafur T Magnusson; Pall Melsted; Gudmundur L Norddahl; Jona Saemundsdottir; Asgeir Sigurdsson; Patrick Sulem; Arna B Agustsdottir; Berglind Eiriksdottir; Run Fridriksdottir; Elisabet E Gardarsdottir; Gudmundur Georgsson; Olafia S Gretarsdottir; Kjartan R Gudmundsson; Thora R Gunnarsdottir; Arnaldur Gylfason; Hilma Holm; Brynjar O Jensson; Asl…
EPI_ISL_417541	hCoV-19/Iceland/116/2020	Europe / Iceland / Reykjavik	2020-03-17	deCODE genetics	deCODE genetics	Daniel F Gudbjartsson; Agnar Helgason; Hakon Jonsson; Olafur T Magnusson; Pall Melsted; Gudmundur L Norddahl; Jona Saemundsdottir; Asgeir Sigurdsson; Patrick Sulem; Arna B Agustsdottir; Berglind Eiriksdottir; Run Fridriksdottir; Elisabet E Gardarsdottir; Gudmundur Georgsson; Olafia S Gretarsdottir; Kjartan R Gudmundsson; Thora R Gunnarsdottir; Arnaldur Gylfason; Hilma Holm; Brynjar O Jensson; Asl…
EPI_ISL_417549	hCoV-19/Iceland/171/2020	Europe / Iceland / Reykjavik	2020-03-14	deCODE genetics	deCODE genetics	Daniel F Gudbjartsson; Agnar Helgason; Hakon Jonsson; Olafur T Magnusson; Pall Melsted; Gudmundur L Norddahl; Jona Saemundsdottir; Asgeir Sigurdsson; Patrick Sulem; Arna B Agustsdottir; Berglind Eiriksdottir; Run Fridriksdottir; Elisabet E Gardarsdottir; Gudmundur Georgsson; Olafia S Gretarsdottir; Kjartan R Gudmundsson; Thora R Gunnarsdottir; Arnaldur Gylfason; Hilma Holm; Brynjar O Jensson; Asl…
EPI_ISL_418325	hCoV-19/Canada/ON_PHL5472/2020	North America / Canada / Ontario	2020-02-20	Public Health Ontario Laboratories	Public Health Ontario Laboratories	Alireza Eshaghi, Samir N Patel, Jonathan B Gubbay, Vanessa G Allen, Christine Frantz, Aimin Li, Sandeep Nagra
EPI_ISL_418327	hCoV-19/Canada/ON_PHL4181/2020	North America / Canada / Ontario	2020-01-25	Public Health Ontario Laboratories	Public Health Ontario Laboratories	Alireza Eshaghi, Samir N Patel, Jonathan B Gubbay, Vanessa G Allen, Christine Frantz, Aimin Li, Sandeep Nagra
EPI_ISL_418362	hCoV-19/Canada/ON_PHL3536/2020	North America / Canada / Ontario	2020-03-10	Public Health Ontario Laboratories	Public Health Ontario Laboratories	Alireza Eshaghi, Samir N Patel, Jonathan B Gubbay, Vanessa G Allen, Christine Frantz, Aimin Li, Sandeep Nagra
EPI_ISL_418364	hCoV-19/Canada/ON_PHL6922/2020	North America / Canada / Ontario	2020-03-13	Public Health Ontario Laboratories	Public Health Ontario Laboratories	Alireza Eshaghi, Samir N Patel, Jonathan B Gubbay, Vanessa G Allen, Christine Frantz, Aimin Li, Sandeep Nagra
EPI_ISL_418366	hCoV-19/Canada/ON_PHL3350/2020	North America / Canada / Ontario	2020-03-05	Public Health Ontario Laboratories	Public Health Ontario Laboratories	Alireza Eshaghi, Samir N Patel, Jonathan B Gubbay, Vanessa G Allen, Christine Frantz, Aimin Li, Sandeep Nagra
EPI_ISL_418373	hCoV-19/Canada/ON_PHL7590/2020	North America / Canada / Ontario	2020-03-14	Public Health Ontario Laboratories	Public Health Ontario Laboratories	Alireza Eshaghi, Samir N Patel, Jonathan B Gubbay, Vanessa G Allen, Christine Frantz, Aimin Li, Sandeep Nagra
EPI_ISL_418392	hCoV-19/Finland/13M58/2020	Europe / Finland	2020-03-13	Department of Virology and Immunology, University of Helsinki and Helsinki University Hospital, Huslab Finland	Department of Virology, Faculty of Medicine, University of Helsinki, Helsinki, Finland	Teemu Smura, Hannimari Kallio-Kokko, Olli Vapalahti
EPI_ISL_418800	hCoV-19/Belgium/CS-031052/2020	Europe / Belgium / Gierle	2020-03-10	KU Leuven, Clinical and Epidemiological Virology	KU Leuven, Clinical and Epidemiological Virology	Bert Vanmechelen, Joan Marti-Carreras, Tony Wawina, Piet Maes
EPI_ISL_418805	hCoV-19/Belgium/VPE-030650/2020	Europe / Belgium / Deinze	2020-03-06	KU Leuven, Clinical and Epidemiological Virology	KU Leuven, Clinical and Epidemiological Virology	Bert Vanmechelen, Joan Marti-Carreras, Tony Wawina, Piet Maes
EPI_ISL_418824	hCoV-19/Canada/BC_4078583/2020	North America / Canada / British Columbia	2020-03-03	BCCDC Public Health Laboratory	BCCDC Public Health Laboratory	Harrigan, Prystajecky, Krajden, Lee, Kamelian, Lapointe, Choi, Hoang, Sekirov, Levett, Tyson, Snutch, Loman, Quick, Li, Gilmour
EPI_ISL_418860	hCoV-19/Spain/VH000001133/2020	Europe / Spain / Barcelona	2020-03-15	Hospital Universitari Vall d'Hebron (HUVH) - Vall d'Hebron Research Institute (VHIR)	Hospital Universitari Vall d'Hebron (HUVH) - Vall d'Hebron Research Institute (VHIR)	Cristina Andrés, Dàmir Garcia-Cehic, Maria Piñana, Mercedes Guerrero-Murillo, Ariadna Rando, Tomàs Pumarola, Maria Gema Codina, Andrés Antón, Josep Quer
EPI_ISL_418861	hCoV-19/Spain/VH198152683/2020	Europe / Spain / Barcelona	2020-03-24	Hospital Universitari Vall d'Hebron (HUVH) - Vall d'Hebron Research Institute (VHIR)	Hospital Universitari Vall d'Hebron (HUVH) - Vall d'Hebron Research Institute (VHIR)	Cristina Andrés, Dàmir Garcia-Cehic, Maria Piñana, Mercedes Guerrero-Murillo, Ariadna Rando, Tomàs Pumarola, Maria Gema Codina, Andrés Antón, Josep Quer
EPI_ISL_419656	hCoV-19/Austria/CeMM0003/2020	Europe / Austria	2020-02-26	Center for Virology, Medical University of Vienna	Bergthaler laboratory, CeMM Research Center for Molecular Medicine of the Austrian Academy of Sciences	Alexandra Popa, Benedikt Agerer, Henrique Colaco, Lukas Endler, Jakob-Wendelin Genger, Alexander Lercher, Mark Smyth, Thomas Penz, Michael Schuster, Judith Aberle, Stephan Aberle, Elisabeth Puchhammer-Stöckl, Christoph Bock, Andreas Bergthaler
EPI_ISL_419658	hCoV-19/Austria/CeMM0005/2020	Europe / Austria	2020-03-06	Center for Virology, Medical University of Vienna	Bergthaler laboratory, CeMM Research Center for Molecular Medicine of the Austrian Academy of Sciences	Alexandra Popa, Benedikt Agerer, Henrique Colaco, Lukas Endler, Jakob-Wendelin Genger, Alexander Lercher, Mark Smyth, Thomas Penz, Michael Schuster, Judith Aberle, Stephan Aberle, Elisabeth Puchhammer-Stöckl, Christoph Bock, Andreas Bergthaler
EPI_ISL_419664	hCoV-19/Austria/CeMM0011/2020	Europe / Austria	2020-03-23	Center for Virology, Medical University of Vienna	Bergthaler laboratory, CeMM Research Center for Molecular Medicine of the Austrian Academy of Sciences	Alexandra Popa, Benedikt Agerer, Henrique Colaco, Lukas Endler, Jakob-Wendelin Genger, Alexander Lercher, Mark Smyth, Thomas Penz, Michael Schuster, Judith Aberle, Stephan Aberle, Elisabeth Puchhammer-Stöckl, Christoph Bock, Andreas Bergthaler
EPI_ISL_419666	hCoV-19/Austria/CeMM0013/2020	Europe / Austria	2020-03-11	Center for Virology, Medical University of Vienna	Bergthaler laboratory, CeMM Research Center for Molecular Medicine of the Austrian Academy of Sciences	Alexandra Popa, Benedikt Agerer, Henrique Colaco, Lukas Endler, Jakob-Wendelin Genger, Alexander Lercher, Mark Smyth, Thomas Penz, Michael Schuster, Judith Aberle, Stephan Aberle, Elisabeth Puchhammer-Stöckl, Christoph Bock, Andreas Bergthaler
EPI_ISL_420600	hCoV-19/Argentina/C121/2020	South America / Argentina	2020-03-07	Servicio Virosis Respiratorias-Departamento Virología-INEI	Instituto Nacional Enfermedades Infecciosas C.G.Malbran	Baumeister E., Avaro M., Benedetti E., Russo M., Dattero ME, Pontoriero A., Cisterna D., Molina V., Perandones C., Tuduri E., Lorenzo F., Poklepovich T., Campos J.
EPI_ISL_420606	hCoV-19/France/ARA12388/2020	Europe / France / ARA / Lyon	2020-03-22	Institut des Agents Infectieux (IAI), Hospices Civils de Lyon	CNR Virus des Infections Respiratoires - France SUD	Antonin Bal, Gregory Destras, Gwendolyne Burfin, Solenne Brun, Carine Moustaud, Raphaelle Lamy, Alexandre Gaymard, Maude Bouscambert-Duchamp, Florence Morfin-Sherpa, Martine Valette, Bruno Lina, Laurence Josset
EPI_ISL_420607	hCoV-19/France/ARA12485/2020	Europe / France / ARA / Lyon	2020-03-23	Institut des Agents Infectieux (IAI), Hospices Civils de Lyon	CNR Virus des Infections Respiratoires - France SUD	Antonin Bal, Gregory Destras, Gwendolyne Burfin, Solenne Brun, Carine Moustaud, Raphaelle Lamy, Alexandre Gaymard, Maude Bouscambert-Duchamp, Florence Morfin-Sherpa, Martine Valette, Bruno Lina, Laurence Josset
EPI_ISL_420625	hCoV-19/France/ARA1322/2020	Europe / France / ARA / Lyon	2020-03-24	Institut des Agents Infectieux (IAI), Hospices Civils de Lyon	CNR Virus des Infections Respiratoires - France SUD	Antonin Bal, Gregory Destras, Gwendolyne Burfin, Solenne Brun, Carine Moustaud, Raphaelle Lamy, Alexandre Gaymard, Maude Bouscambert-Duchamp, Florence Morfin-Sherpa, Martine Valette, Bruno Lina, Laurence Josset
EPI_ISL_420628	hCoV-19/USA/VA-DCLS-0024/2020	North America / USA / Virginia	2020-03-13	Virginia DCLS	Virginia DCLS	Virginia DCLS
EPI_ISL_421939	hCoV-19/England/20144018704/2020	Europe / United Kingdom / England	2020-04-01	Respiratory Virus Unit, Microbiology Services Colindale, Public Health England	Respiratory Virus Unit, Microbiology Services Colindale, Public Health England	Monica Galiano, Shahjahan Miah, Angie Lackenby, Omolola Akinbami, Tiina Talts, Leena Bhaw, Richard Myers, Steven Platt, Kirstin Edwards, Jonathan Hubb, Joanna Ellis, Maria Zambon
EPI_ISL_421946	hCoV-19/England/20144037304/2020	Europe / United Kingdom / England	2020-03-31	Respiratory Virus Unit, Microbiology Services Colindale, Public Health England	Respiratory Virus Unit, Microbiology Services Colindale, Public Health England	Monica Galiano, Shahjahan Miah, Angie Lackenby, Omolola Akinbami, Tiina Talts, Leena Bhaw, Richard Myers, Steven Platt, Kirstin Edwards, Jonathan Hubb, Joanna Ellis, Maria Zambon
EPI_ISL_424615	hCoV-19/Iceland/595/2020	Europe / Iceland / Reykjavik	2020-03-27	The National University Hospital of Iceland	deCODE genetics	Daniel F Gudbjartsson; Agnar Helgason; Hakon Jonsson; Olafur T Magnusson; Pall Melsted; Gudmundur L Norddahl; Jona Saemundsdottir; Asgeir Sigurdsson; Patrick Sulem; Arna B Agustsdottir; Berglind Eiriksdottir; Run Fridriksdottir; Elisabet E Gardarsdottir; Gudmundur Georgsson; Olafia S Gretarsdottir; Kjartan R Gudmundsson; Thora R Gunnarsdottir; Arnaldur Gylfason; Hilma Holm; Brynjar O Jensson; Asl…
EPI_ISL_424624	hCoV-19/Iceland/604/2020	Europe / Iceland / Reykjavik	2020-03-28	The National University Hospital of Iceland	deCODE genetics	Daniel F Gudbjartsson; Agnar Helgason; Hakon Jonsson; Olafur T Magnusson; Pall Melsted; Gudmundur L Norddahl; Jona Saemundsdottir; Asgeir Sigurdsson; Patrick Sulem; Arna B Agustsdottir; Berglind Eiriksdottir; Run Fridriksdottir; Elisabet E Gardarsdottir; Gudmundur Georgsson; Olafia S Gretarsdottir; Kjartan R Gudmundsson; Thora R Gunnarsdottir; Arnaldur Gylfason; Hilma Holm; Brynjar O Jensson; Asl…
EPI_ISL_424626	hCoV-19/Mexico/CDMX-INER_04/2020	North America / Mexico / Mexico City	2020-03-15	Instituto Nacional de Enfermedades Respiratorias	Instituto Nacional de Enfermedades Respiratorias	Joel Armando Vázquez Pérez, Celia Boukadida, Santiago Avila Ríos, Mario Mújica Sánchez, José Arturo Martínez Orozco, Eduardo Becerril Vargas, Jorge Salas Hernández, Irma López Martínez, Lucia Hernández Rivas, Gisela Barrera Badillo, Edgar Mendieta Condado, Fabiola Garcés Ayala, Adnan Araiza Rodríguez, José Ernesto Ramírez González, Victor Hugo Borja Aburto, Concepción Grajales Muñiz, Cesar Raúl G…
EPI_ISL_424633	hCoV-19/Belgium/ULG-10069/2020	Europe / Belgium / Liège	2020-04-03	Department of Clinical Microbiology	GIGA Medical Genomics	Keith Durkin, Maria Artesi, Sébastien Bontems, Raphaël Boreux, Cécile Meex, Pierrette Melin, Marie-Pierre Hayette, Vincent Bours.
EPI_ISL_424650	hCoV-19/Belgium/ULG-10094/2020	Europe / Belgium / Liège	2020-04-04	Department of Clinical Microbiology	GIGA Medical Genomics	Keith Durkin, Maria Artesi, Sébastien Bontems, Raphaël Boreux, Cécile Meex, Pierrette Melin, Marie-Pierre Hayette, Vincent Bours.
EPI_ISL_424655	hCoV-19/Belgium/ULG-10056/2020	Europe / Belgium / Liège	2020-04-05	Department of Clinical Microbiology	GIGA Medical Genomics	Keith Durkin, Maria Artesi, Sébastien Bontems, Raphaël Boreux, Cécile Meex, Pierrette Melin, Marie-Pierre Hayette, Vincent Bours.
EPI_ISL_424672	hCoV-19/Mexico/Puebla-InDRE_05/2020	North America / Mexico / Puebla	2020-03-11	Laboratorio Estatal de Salud Publica del Estado de Puebla	Instituto de Diagnostico y Referencia Epidemiologicos	Fabiola Garcés Ayala, Gisela Barrera Badillo, Irma López Martínez, Lucia Hernández Rivas, Edgar Mendieta Condado, Adnan Araiza Rodríguez, Celia Boukadida, Santiago Avila Ríos, Mario Mújica Sánchez, José Arturo Martínez Orozco,Eduardo Becerril Vargas, Joel Armando Vázquez Pérez, Victor Hugo Borja Aburto, Concepción Grajales Muñiz, Cesar Raúl González Bonilla, Carolina González Torres, Francisco Ja…
EPI_ISL_424673	hCoV-19/Mexico/CDMX-InDRE_06/2020	North America / Mexico / CDMX	2020-03-12	Instituto de Diagnostico y Referencia Epidemiologicos	Instituto de Diagnostico y Referencia Epidemiologicos	Adnan Araiza Rodríguez, Edgar Mendieta Condado,Fabiola Garcés Ayala, Gisela Barrera Badillo, Irma López Martínez, Lucia Hernández Rivas, Celia Boukadida, Santiago Avila Ríos, Mario Mújica Sánchez, José Arturo Martínez Orozco,Eduardo Becerril Vargas, Joel Armando Vázquez Pérez, Victor Hugo Borja Aburto, Concepción Grajales Muñiz, Cesar Raúl González Bonilla, Carolina González Torres, Francisco Jav…
EPI_ISL_424703	hCoV-19/Sweden/RV-FOI-1/2020	Europe / Sweden / Vasterbotten	2020-03-15	Klinisk mikrobiologi, Region Västerbotten	Unit for Biological Agents, Department for CBRN Defence and Security, Swedish Defence Research Agency	FOI Bioinformatics team
EPI_ISL_425466	hCoV-19/England/NOTT-10DEEA/2020	Europe / United Kingdom / England	2020-03-11	Queens Medical Centre, Clinical Microbiology Department / DeepSeq Nottingham	COVID-19 Genomics UK (COG-UK) Consortium	Gemma Clark, Wendy Smith, Manjinder Khakh, Hannah Howson-Wells, Jonathan Ball, Patrick McClure, Joseph Chappell, Theocharis Tsoleridis, Nadine Holmes, Matthew Carlisle, Christopher Moore, Fei Sang, Johnny Debebe, Victoria Wright, Matthew Loose
EPI_ISL_406970	hCoV-19/Hangzhou/HZ-1/2020	Asia / China / Zhejiang / Hangzhou	2020-01-20	Hangzhou Center for Disease and Control Microbiology Lab	Hangzhou Center for Disease and Control Microbiology Lab	Yu Hua, Wang Haoqiu, Li Jun, Yu Xinfeng
EPI_ISL_406973	hCoV-19/Singapore/1/2020	Asia / Singapore	2020-01-23	Singapore General Hospital	National Public Health Laboratory	Mak, TM; Octavia S; Chavatte JM; Zhou, ZY; Cui, L; Lin, RTP
EPI_ISL_407976	hCoV-19/Belgium/GHB-03021/2020	Europe / Belgium / Leuven	2020-02-03	KU Leuven, Clinical and Epidemiological Virology	KU Leuven, Clinical and Epidemiological Virology	Bert Vanmechelen, Elke Wollants, Annabel Rector, Els Keyaerts, Lies Laenen, Marc Van Ranst, and Piet Maes
EPI_ISL_407987	hCoV-19/Singapore/2/2020	Asia / Singapore	2020-01-25	Singapore General Hospital	Programme in Emerging Infectious Diseases, Duke-NUS Medical School	Danielle E Anderson, Martin Linster, Yan Zhuang, Jayanthi Jayakumar, Kian Sing Chan, Lynette LE Oon, Jenny GH Low, Yvonne CF Su, Linfa Wang, Gavin JD Smith
EPI_ISL_407988	hCoV-19/Singapore/3/2020	Asia / Singapore	2020-02-01	National Centre for Infectious Diseases	Programme in Emerging Infectious Diseases, Duke-NUS Medical School	Danielle E Anderson, Martin Linster, Yan Zhuang, Jayanthi Jayakumar, David CB Lye, Yee Sin Leo, Barnaby E Young, Yvonne CF Su, Linfa Wang, Gavin JD Smith
EPI_ISL_409067	hCoV-19/USA/MA1/2020	North America / USA / Massachusetts	2020-01-29	Massachusetts Department of Public Health	Pathogen Discovery, Respiratory Viruses Branch, Division of Viral Diseases, Centers for Dieases Control and Prevention	Clinton R. Paden, Jing Zhang, Krista Queen, Yan Li, Ying Tao, Anna Uehara, Xiaoyan Lu, Brian Lynch, Senthil Kumar K. Sakthivel, Brett L. Whitaker, Shifaq Kamili, Lijuan Wang, Janna' R. Murray, Susan I. Gerber, Stephen Lindstrom, Suxiang Tong
EPI_ISL_410045	hCoV-19/USA/IL2/2020	North America / USA / Illinois	2020-01-28	IL Department of Public Health Chicago Laboratory	Pathogen Discovery, Respiratory Viruses Branch, Division of Viral Diseases, Centers for Dieases Control and Prevention	Yan Li, Jing Zhang, Krista Queen, Ying Tao, Anna Uehara, Clinton R. Paden, Xiaoyan Lu, Brian Lynch, Senthil Kumar K. Sakthivel, Brett L. Whitaker, Shifaq Kamili, Lijuan Wang, Janna' R. Murray, Susan I. Gerber, Stephen Lindstrom, Suxiang Tong
EPI_ISL_412862	hCoV-19/USA/CA9/2020	North America / USA / California / Solano	2020-02-23	California Department of Public Health	Pathogen Discovery, Respiratory Viruses Branch, Division of Viral Diseases, Centers for Disease Control and Prevention	Krista Queen, Anna Uehara, Jing Zhang, Yan Li, Ying Tao, Clinton R. Paden, Haibin Wang, Shifaq Kamili, Xiaoyan Lu, Brian Lynch, Senthil Kumar K. Sakthivel, Brett L. Whitaker, Lijuan Wang, Janna' R. Murray, Jasmine Padilla, Justin Lee, Susan I. Gerber, Stephen Lindstrom, Suxiang Tong
EPI_ISL_412870	hCoV-19/South Korea/KCDC06/2020	Asia / South Korea / Seoul	2020-01-30	Division of Viral Diseases, Center for Laboratory Control of Infectious Diseases, Korea Centers for Diseases Control and Prevention	Division of Viral Diseases, Center for Laboratory Control of Infectious Diseases, Korea Centers for Diseases Control and Prevention	Jeong-Min Kim, Yoon-Seok Chung, Namjoo Lee, Mi-Seon Kim, Sang Hee Woo, Hye-Jun Jo, Sehee Park, Heui Man Kim, Myung Guk Han
EPI_ISL_412871	hCoV-19/South Korea/KCDC07/2020	Asia / South Korea / Seoul	2020-01-31	Division of Viral Diseases, Center for Laboratory Control of Infectious Diseases, Korea Centers for Diseases Control and Prevention	Division of Viral Diseases, Center for Laboratory Control of Infectious Diseases, Korea Centers for Diseases Control and Prevention	Jeong-Min Kim, Yoon-Seok Chung, Namjoo Lee, Mi-Seon Kim, Sang Hee Woo, Hye-Jun Jo, Sehee Park, Heui Man Kim, Myung Guk Han
EPI_ISL_412872	hCoV-19/South Korea/KCDC12/2020	Asia / South Korea / Gyeonggi-do	2020-02-01	Division of Viral Diseases, Center for Laboratory Control of Infectious Diseases, Korea Centers for Diseases Control and Prevention	Division of Viral Diseases, Center for Laboratory Control of Infectious Diseases, Korea Centers for Diseases Control and Prevention	Jeong-Min Kim, Yoon-Seok Chung, Namjoo Lee, Mi-Seon Kim, Sang Hee Woo, Hye-Jun Jo, Sehee Park, Heui Man Kim, Myung Guk Han
EPI_ISL_412873	hCoV-19/South Korea/KCDC24/2020	Asia / South Korea / Chungcheongnam-do	2020-02-06	Division of Viral Diseases, Center for Laboratory Control of Infectious Diseases, Korea Centers for Diseases Control and Prevention	Division of Viral Diseases, Center for Laboratory Control of Infectious Diseases, Korea Centers for Diseases Control and Prevention	Jeong-Min Kim, Yoon-Seok Chung, Namjoo Lee, Mi-Seon Kim, Sang Hee Woo, Hye-Jun Jo, Sehee Park, Heui Man Kim, Myung Guk Han
EPI_ISL_416330	hCoV-19/Shanghai/SH0021/2020	Asia / China / Shanghai	2020-02-02	Shanghai Public Health Clinical Center, Shanghai Medical College, Fudan University	National Research Center for Translational Medicine (Shanghai), Ruijin Hospital affiliated to Shanghai Jiao Tong University School of Medicine & Shanghai Public Health Clinical Center	Shengyue Wang, Xiaonan Zhang, Gang Lu, Yun Tan, Yun Ling, Hongzhou Lu, Saijuan Chen
EPI_ISL_416336	hCoV-19/Shanghai/SH0027/2020	Asia / China / Shanghai	2020-02-01	Shanghai Public Health Clinical Center, Shanghai Medical College, Fudan University	National Research Center for Translational Medicine (Shanghai), Ruijin Hospital affiliated to Shanghai Jiao Tong University School of Medicine & Shanghai Public Health Clinical Center	Shengyue Wang, Xiaonan Zhang, Gang Lu, Yun Tan, Yun Ling, Hongzhou Lu, Saijuan Chen
EPI_ISL_416363	hCoV-19/Shanghai/SH0055/2020	Asia / China / Shanghai	2020-02-08	Shanghai Public Health Clinical Center, Shanghai Medical College, Fudan University	National Research Center for Translational Medicine (Shanghai), Ruijin Hospital affiliated to Shanghai Jiao Tong University School of Medicine & Shanghai Public Health Clinical Center	Shengyue Wang, Xiaonan Zhang, Gang Lu, Yun Tan, Yun Ling, Hongzhou Lu, Saijuan Chen
EPI_ISL_416373	hCoV-19/Shanghai/SH0070/2020	Asia / China / Shanghai	2020-02-07	Shanghai Public Health Clinical Center, Shanghai Medical College, Fudan University	National Research Center for Translational Medicine (Shanghai), Ruijin Hospital affiliated to Shanghai Jiao Tong University School of Medicine & Shanghai Public Health Clinical Center	Shengyue Wang, Xiaonan Zhang, Gang Lu, Yun Tan, Yun Ling, Hongzhou Lu, Saijuan Chen
EPI_ISL_416376	hCoV-19/Shanghai/SH0073/2020	Asia / China / Shanghai	2020-02-05	Shanghai Public Health Clinical Center, Shanghai Medical College, Fudan University	National Research Center for Translational Medicine (Shanghai), Ruijin Hospital affiliated to Shanghai Jiao Tong University School of Medicine & Shanghai Public Health Clinical Center	Shengyue Wang, Xiaonan Zhang, Gang Lu, Yun Tan, Yun Ling, Hongzhou Lu, Saijuan Chen
EPI_ISL_416390	hCoV-19/Shanghai/SH0094/2020	Asia / China / Shanghai	2020-01-31	Shanghai Public Health Clinical Center, Shanghai Medical College, Fudan University	National Research Center for Translational Medicine (Shanghai), Ruijin Hospital affiliated to Shanghai Jiao Tong University School of Medicine & Shanghai Public Health Clinical Center	Shengyue Wang, Xiaonan Zhang, Gang Lu, Yun Tan, Yun Ling, Hongzhou Lu, Saijuan Chen
EPI_ISL_416393	hCoV-19/Shanghai/SH0101/2020	Asia / China / Shanghai	2020-02-09	Shanghai Public Health Clinical Center, Shanghai Medical College, Fudan University	National Research Center for Translational Medicine (Shanghai), Ruijin Hospital affiliated to Shanghai Jiao Tong University School of Medicine & Shanghai Public Health Clinical Center	Shengyue Wang, Xiaonan Zhang, Gang Lu, Yun Tan, Yun Ling, Hongzhou Lu, Saijuan Chen
EPI_ISL_416394	hCoV-19/Shanghai/SH0102/2020	Asia / China / Shanghai	2020-02-14	Shanghai Public Health Clinical Center, Shanghai Medical College, Fudan University	National Research Center for Translational Medicine (Shanghai), Ruijin Hospital affiliated to Shanghai Jiao Tong University School of Medicine & Shanghai Public Health Clinical Center	Shengyue Wang, Xiaonan Zhang, Gang Lu, Yun Tan, Yun Ling, Hongzhou Lu, Saijuan Chen
EPI_ISL_416399	hCoV-19/Shanghai/SH0110/2020	Asia / China / Shanghai	2020-02-13	Shanghai Public Health Clinical Center, Shanghai Medical College, Fudan University	National Research Center for Translational Medicine (Shanghai), Ruijin Hospital affiliated to Shanghai Jiao Tong University School of Medicine & Shanghai Public Health Clinical Center	Shengyue Wang, Xiaonan Zhang, Gang Lu, Yun Tan, Yun Ling, Hongzhou Lu, Saijuan Chen
EPI_ISL_417336	hCoV-19/France/Lyon_0668/2020	Europe / France / ARA	2020-03-06	Institut des Agents Infectieux (IAI), Hospices Civils de Lyon	CNR Virus des Infections Respiratoires - France SUD	Antonin Bal, Gregory Destras, Gwendolyne Burfin, Solenne Brun, Carine Moustaud, Raphaelle Lamy, Alexandre Gaymard, Maude Bouscambert-Duchamp, Florence Morfin-Sherpa, Martine Valette, Laurence Josset, Bruno Lina
EPI_ISL_417340	hCoV-19/France/Bourg-en-Bresse_06813/2020	Europe / France / ARA	2020-03-07	Centre Hospitalier de Bourg en Bresse	CNR Virus des Infections Respiratoires - France SUD	Antonin Bal, Gregory Destras, Gwendolyne Burfin, Solenne Brun, Carine Moustaud, Raphaelle Lamy, Alexandre Gaymard, Maude Bouscambert-Duchamp, Florence Morfin-Sherpa, Martine Valette, Laurence Josset, Bruno Lina
EPI_ISL_417384	hCoV-19/Australia/NSW18/2020	Oceania / Australia / New South Wales / Sydney	2020-03-05	Centre for Infectious Diseases and Microbiology Public Health	NSW Health Pathology - Institute of Clinical Pathology and Medical Research; Westmead Hospital; University of Sydney	Eden J-S, Lam C, Gray K, Timms V, Gall M, Arnott A, Sadsad R, Carter I, Rahman H, Holmes EC, O’Sullivan MV, Sintchenko V, Chen SC, Maddocks S, Kok J, Dwyer DE and Rockett R for the 2019-nCoV Study Group
EPI_ISL_417387	hCoV-19/Australia/NSW24/2020	Oceania / Australia / New South Wales / Sydney	2020-03-06	Centre for Infectious Diseases and Microbiology Public Health	NSW Health Pathology - Institute of Clinical Pathology and Medical Research; Westmead Hospital; University of Sydney	Timms V, Gall M, Arnott A, Sadsad R, Carter I, Rahman H, Holmes EC, O’Sullivan MV, Sintchenko V, Chen SC, Maddocks S, Kok J, Dwyer DE, Rockett R, Eden J-S, Lam C and Gray K for the 2019-nCoV Study Group
EPI_ISL_417666	hCoV-19/Iceland/337/2020	Europe / Iceland / Reykjavik	2020-03-15	deCODE genetics	deCODE genetics	Daniel F Gudbjartsson; Agnar Helgason; Hakon Jonsson; Olafur T Magnusson; Pall Melsted; Gudmundur L Norddahl; Jona Saemundsdottir; Asgeir Sigurdsson; Patrick Sulem; Arna B Agustsdottir; Berglind Eiriksdottir; Run Fridriksdottir; Elisabet E Gardarsdottir; Gudmundur Georgsson; Olafia S Gretarsdottir; Kjartan R Gudmundsson; Thora R Gunnarsdottir; Arnaldur Gylfason; Hilma Holm; Brynjar O Jensson; Asl…
EPI_ISL_417681	hCoV-19/Iceland/37/2020	Europe / Iceland / Reykjavik	2020-03-04	The National University Hospital of Iceland	deCODE genetics	Daniel F Gudbjartsson; Agnar Helgason; Hakon Jonsson; Olafur T Magnusson; Pall Melsted; Gudmundur L Norddahl; Jona Saemundsdottir; Asgeir Sigurdsson; Patrick Sulem; Arna B Agustsdottir; Berglind Eiriksdottir; Run Fridriksdottir; Elisabet E Gardarsdottir; Gudmundur Georgsson; Olafia S Gretarsdottir; Kjartan R Gudmundsson; Thora R Gunnarsdottir; Arnaldur Gylfason; Hilma Holm; Brynjar O Jensson; Asl…
EPI_ISL_417682	hCoV-19/Iceland/101/2020	Europe / Iceland / Reykjavik	2020-03-10	The National University Hospital of Iceland	deCODE genetics	Daniel F Gudbjartsson; Agnar Helgason; Hakon Jonsson; Olafur T Magnusson; Pall Melsted; Gudmundur L Norddahl; Jona Saemundsdottir; Asgeir Sigurdsson; Patrick Sulem; Arna B Agustsdottir; Berglind Eiriksdottir; Run Fridriksdottir; Elisabet E Gardarsdottir; Gudmundur Georgsson; Olafia S Gretarsdottir; Kjartan R Gudmundsson; Thora R Gunnarsdottir; Arnaldur Gylfason; Hilma Holm; Brynjar O Jensson; Asl…
EPI_ISL_417683	hCoV-19/Iceland/47/2020	Europe / Iceland / Reykjavik	2020-03-05	The National University Hospital of Iceland	deCODE genetics	Daniel F Gudbjartsson; Agnar Helgason; Hakon Jonsson; Olafur T Magnusson; Pall Melsted; Gudmundur L Norddahl; Jona Saemundsdottir; Asgeir Sigurdsson; Patrick Sulem; Arna B Agustsdottir; Berglind Eiriksdottir; Run Fridriksdottir; Elisabet E Gardarsdottir; Gudmundur Georgsson; Olafia S Gretarsdottir; Kjartan R Gudmundsson; Thora R Gunnarsdottir; Arnaldur Gylfason; Hilma Holm; Brynjar O Jensson; Asl…
EPI_ISL_417684	hCoV-19/Iceland/54/2020	Europe / Iceland / Reykjavik	2020-03-06	The National University Hospital of Iceland	deCODE genetics	Daniel F Gudbjartsson; Agnar Helgason; Hakon Jonsson; Olafur T Magnusson; Pall Melsted; Gudmundur L Norddahl; Jona Saemundsdottir; Asgeir Sigurdsson; Patrick Sulem; Arna B Agustsdottir; Berglind Eiriksdottir; Run Fridriksdottir; Elisabet E Gardarsdottir; Gudmundur Georgsson; Olafia S Gretarsdottir; Kjartan R Gudmundsson; Thora R Gunnarsdottir; Arnaldur Gylfason; Hilma Holm; Brynjar O Jensson; Asl…
EPI_ISL_417688	hCoV-19/Iceland/12/2020	Europe / Iceland / Reykjavik	2020-03-01	The National University Hospital of Iceland	deCODE genetics	Daniel F Gudbjartsson; Agnar Helgason; Hakon Jonsson; Olafur T Magnusson; Pall Melsted; Gudmundur L Norddahl; Jona Saemundsdottir; Asgeir Sigurdsson; Patrick Sulem; Arna B Agustsdottir; Berglind Eiriksdottir; Run Fridriksdottir; Elisabet E Gardarsdottir; Gudmundur Georgsson; Olafia S Gretarsdottir; Kjartan R Gudmundsson; Thora R Gunnarsdottir; Arnaldur Gylfason; Hilma Holm; Brynjar O Jensson; Asl…
EPI_ISL_417691	hCoV-19/Iceland/111/2020	Europe / Iceland / Reykjavik	2020-03-11	The National University Hospital of Iceland	deCODE genetics	Daniel F Gudbjartsson; Agnar Helgason; Hakon Jonsson; Olafur T Magnusson; Pall Melsted; Gudmundur L Norddahl; Jona Saemundsdottir; Asgeir Sigurdsson; Patrick Sulem; Arna B Agustsdottir; Berglind Eiriksdottir; Run Fridriksdottir; Elisabet E Gardarsdottir; Gudmundur Georgsson; Olafia S Gretarsdottir; Kjartan R Gudmundsson; Thora R Gunnarsdottir; Arnaldur Gylfason; Hilma Holm; Brynjar O Jensson; Asl…
EPI_ISL_417693	hCoV-19/Iceland/25/2020	Europe / Iceland / Reykjavik	2020-03-02	The National University Hospital of Iceland	deCODE genetics	Daniel F Gudbjartsson; Agnar Helgason; Hakon Jonsson; Olafur T Magnusson; Pall Melsted; Gudmundur L Norddahl; Jona Saemundsdottir; Asgeir Sigurdsson; Patrick Sulem; Arna B Agustsdottir; Berglind Eiriksdottir; Run Fridriksdottir; Elisabet E Gardarsdottir; Gudmundur Georgsson; Olafia S Gretarsdottir; Kjartan R Gudmundsson; Thora R Gunnarsdottir; Arnaldur Gylfason; Hilma Holm; Brynjar O Jensson; Asl…
EPI_ISL_417696	hCoV-19/Iceland/135/2020	Europe / Iceland / Reykjavik	2020-03-12	The National University Hospital of Iceland	deCODE genetics	Daniel F Gudbjartsson; Agnar Helgason; Hakon Jonsson; Olafur T Magnusson; Pall Melsted; Gudmundur L Norddahl; Jona Saemundsdottir; Asgeir Sigurdsson; Patrick Sulem; Arna B Agustsdottir; Berglind Eiriksdottir; Run Fridriksdottir; Elisabet E Gardarsdottir; Gudmundur Georgsson; Olafia S Gretarsdottir; Kjartan R Gudmundsson; Thora R Gunnarsdottir; Arnaldur Gylfason; Hilma Holm; Brynjar O Jensson; Asl…
EPI_ISL_418630	hCoV-19/Belgium/ULG-7729/2020	Europe / Belgium / Liège	2020-03-17	Department of Clinical Microbiology	GIGA Medical Genomics	Keith Durkin, Maria Artesi, Sébastien Bontems, Raphaël Boreux, Cécile Meex, Pierrette Melin, Marie-Pierre Hayette, Vincent Bours.
EPI_ISL_418632	hCoV-19/Belgium/ULG-7500/2020	Europe / Belgium / Liège	2020-03-16	Department of Clinical Microbiology	GIGA Medical Genomics	Keith Durkin, Maria Artesi, Sébastien Bontems, Raphaël Boreux, Cécile Meex, Pierrette Melin, Marie-Pierre Hayette, Vincent Bours.
EPI_ISL_418635	hCoV-19/Belgium/ULG-8532/2020	Europe / Belgium / Liège	2020-03-19	Department of Clinical Microbiology	GIGA Medical Genomics	Keith Durkin, Maria Artesi, Sébastien Bontems, Raphaël Boreux, Cécile Meex, Pierrette Melin, Marie-Pierre Hayette, Vincent Bours.
EPI_ISL_418646	hCoV-19/Belgium/ULG-9572/2020	Europe / Belgium / Liège	2020-03-21	Department of Clinical Microbiology	GIGA Medical Genomics	Keith Durkin, Maria Artesi, Sébastien Bontems, Raphaël Boreux, Cécile Meex, Pierrette Melin, Marie-Pierre Hayette, Vincent Bours.
EPI_ISL_418653	hCoV-19/Belgium/ULG-9647/2020	Europe / Belgium / Liège	2020-03-22	Department of Clinical Microbiology	GIGA Medical Genomics	Keith Durkin, Maria Artesi, Sébastien Bontems, Raphaël Boreux, Cécile Meex, Pierrette Melin, Marie-Pierre Hayette, Vincent Bours.
EPI_ISL_418983	hCoV-19/Belgium/DWAEE-030954/2020	Europe / Belgium / Asse	2020-03-09	KU Leuven, Clinical and Epidemiological Virology	KU Leuven, Clinical and Epidemiological Virology	Bert Vanmechelen, Joan Marti-Carreras, Tony Wawina, Piet Maes
EPI_ISL_418987	hCoV-19/Belgium/CG-030158/2020	Europe / Belgium / Eupen	2020-03-01	KU Leuven, Clinical and Epidemiological Virology	KU Leuven, Clinical and Epidemiological Virology	Bert Vanmechelen, Joan Marti-Carreras, Tony Wawina, Piet Maes
EPI_ISL_418990	hCoV-19/Hangzhou/ZJU-010/2020	Asia / China / Hangzhou	2020-02-03	State Key Laboratory for Diagnosis and Treatment of Infectious Diseases, National Clinical Research Center for Infectious Diseases, First Affiliated Hospital, Zhejiang University School of Medicine, Hangzhou, China 310003	State Key Laboratory for Diagnosis and Treatment of Infectious Diseases, National Clinical Research Center for Infectious Diseases, First Affiliated Hospital, Zhejiang University School of Medicine, Hangzhou, China 310003	Hangping Yao, Nanping Wu, Chao Jiang, Xiangyun Lu, Linfang Cheng, Fumin Liu, Zhigang Wu, Haibo Wu, Changzhong Jin, Min Zheng, Lanjuan Li
EPI_ISL_418991	hCoV-19/Hangzhou/ZJU-011/2020	Asia / China / Hangzhou	2020-02-04	State Key Laboratory for Diagnosis and Treatment of Infectious Diseases, National Clinical Research Center for Infectious Diseases, First Affiliated Hospital, Zhejiang University School of Medicine, Hangzhou, China 310003	State Key Laboratory for Diagnosis and Treatment of Infectious Diseases, National Clinical Research Center for Infectious Diseases, First Affiliated Hospital, Zhejiang University School of Medicine, Hangzhou, China 310003	Hangping Yao, Nanping Wu, Chao Jiang, Xiangyun Lu, Linfang Cheng, Fumin Liu, Zhigang Wu, Haibo Wu, Changzhong Jin, Min Zheng, Lanjuan Li
EPI_ISL_418993	hCoV-19/Singapore/20/2020	Asia / Singapore	2020-01-29	National Public Health Laboratory, National Centre for Infectious Diseases	National Public Health Laboratory, National Centre for Infectious Diseases	Mak TM, Octavia S, Cui L, Lin RTP
EPI_ISL_424478	hCoV-19/Iceland/455/2020	Europe / Iceland / Reykjavik	2020-03-20	The National University Hospital of Iceland	deCODE genetics	Daniel F Gudbjartsson; Agnar Helgason; Hakon Jonsson; Olafur T Magnusson; Pall Melsted; Gudmundur L Norddahl; Jona Saemundsdottir; Asgeir Sigurdsson; Patrick Sulem; Arna B Agustsdottir; Berglind Eiriksdottir; Run Fridriksdottir; Elisabet E Gardarsdottir; Gudmundur Georgsson; Olafia S Gretarsdottir; Kjartan R Gudmundsson; Thora R Gunnarsdottir; Arnaldur Gylfason; Hilma Holm; Brynjar O Jensson; Asl…
EPI_ISL_424667	hCoV-19/Mexico/EdoMex-InDRE_03/2020	North America / Mexico / Estado de Mexico	2020-03-04	Laboratorio Estatal de Salud Publica del Estado de México	Instituto de Diagnóstico y Referencia Epidemiológicos	Irma López Martínez, José Ernesto Ramírez González, Lucia Hernández Rivas, Gisela Barrera Badillo, Edgar Mendieta Condado, Fabiola Garcés Ayala, Adnan Araiza Rodríguez, Celia Boukadida, Santiago Avila Ríos, Mario Mújica Sánchez, José Arturo Martínez Orozco,Eduardo Becerril Vargas, Joel Armando Vázquez Pérez, Victor Hugo Borja Aburto, Concepción Grajales Muñiz, Cesar Raúl González Bonilla, Carolin…
EPI_ISL_424670	hCoV-19/Mexico/Queretaro-InDRE_04/2020	North America / Mexico / Queretaro	2020-03-10	Laboratorio Estatal de Salud Publica del Estado de Queretaro	Instituto de Diagnóstico y Referencia Epidemiologicos	Gisela Barrera Badillo, Irma López Martínez, Lucia Hernández Rivas, Edgar Mendieta Condado, Fabiola Garcés Ayala, Adnan Araiza Rodríguez, Celia Boukadida, Santiago Avila Ríos, Mario Mújica Sánchez, José Arturo Martínez Orozco,Eduardo Becerril Vargas, Joel Armando Vázquez Pérez, Victor Hugo Borja Aburto, Concepción Grajales Muñiz, Cesar Raúl González Bonilla, Carolina González Torres, Francisco Ja…
EPI_ISL_424849	hCoV-19/USA/AZ_8135/2020	North America / USA / Arizona	2020-03-09	AZ SPHL, Arizona Department of Health Services	Pathogen Discovery, Respiratory Viruses Branch, Division of Viral Diseases, Centers for Disease Control and Prevention	Yan Li, Krista Queen, Clinton R. Paden, Rachel Marine, Anna Uehara, Ying Tao, Jing Zhang, Haibin Wang, Mary S. Keckler, Alison S. Laufer Halpin, Christopher A. Elkins, Suxiang Tong
EPI_ISL_424851	hCoV-19/USA/IL_0089/2020	North America / USA / Illinois	2020-03-07	IL Department of Public Health Chicago Laboratory	Pathogen Discovery, Respiratory Viruses Branch, Division of Viral Diseases, Centers for Disease Control and Prevention	Yan Li, Krista Queen, Clinton R. Paden, Rachel Marine, Anna Uehara, Ying Tao, Jing Zhang, Haibin Wang, Mary S. Keckler, Alison S. Laufer Halpin, Christopher A. Elkins, Suxiang Tong
EPI_ISL_424852	hCoV-19/USA/DC_0004/2020	North America / USA / District of Columbia	2020-03-06	DC Public Health Lab/ Dept. of Forensic Sciences	Pathogen Discovery, Respiratory Viruses Branch, Division of Viral Diseases, Centers for Disease Control and Prevention	Yan Li, Krista Queen, Clinton R. Paden, Rachel Marine, Anna Uehara, Ying Tao, Jing Zhang, Haibin Wang, Mary S. Keckler, Alison S. Laufer Halpin, Christopher A. Elkins, Suxiang Tong
EPI_ISL_406716	hCoV-19/Wuhan/WHU01/2020	Asia / China / Hubei / Wuhan	2020-01-02	unknown	State Key Laboratory of Virology, Wuhan University	Chen,L., Liu,W., Zhang,Q., Xu,K., Ye,G., Wu,W., Sun,Z., Liu,F., Wu,K., Mei,Y., Zhang,W., Chen,Y., Li,Y., Shi,M., Lan,K. and Liu,Y.
EPI_ISL_406798	hCoV-19/Wuhan/WH01/2019	Asia / China / Hubei / Wuhan	2019-12-26	General Hospital of Central Theater Command of People's Liberation Army of China	BGI & Institute of Microbiology, Chinese Academy of Sciences & Shandong First Medical University & Shandong Academy of Medical Sciences & General Hospital of Central Theater Command of People's Liberation Army of China	Weijun Chen, Yuhai Bi, Weifeng Shi and Zhenhong Hu
EPI_ISL_411218	hCoV-19/France/IDF0571/2020	Europe / France / Ile-de-France / Paris	2020-02-02	Department of Infectious and Tropical Diseases, Bichat Claude Bernard Hospital, Paris	Laboratoire Virpath, CIRI U111, UCBL1, INSERM, CNRS, ENS Lyon	Olivier Terrier, Aurélien Traversier, Julien Fouret, Yazdan Yazdanpanah, Xavier Lescure, Catherine Legras-Lachuer, Alexandre Gaymard, Bruno Lina, Manuel Rosa-Calatrava
EPI_ISL_411219	hCoV-19/France/IDF0386-islP1/2020	Europe / France / Ile-de-France / Paris	2020-01-28	Department of Infectious and Tropical Diseases, Bichat Claude Bernard Hospital, Paris	Laboratoire Virpath, CIRI U111, UCBL1, INSERM, CNRS, ENS Lyon	Olivier Terrier, Aurélien Traversier, Julien Fouret, Yazdan Yazdanpanah, Xavier Lescure, Alexandre Gaymard, Bruno Lina, Manuel Rosa-Calatrava
EPI_ISL_412459	hCoV-19/Jingzhou/HBCDC-HB-01/2020	Asia / China / Hubei / Jingzhou	2020-01-08	Jingzhou Center for Disease Control and Prevention	Hubei Provincial Center for Disease Control and Prevention	Bin Fang, Xiang Li, Xiao Yu, Linlin Liu, Bo Yang, Faxian Zhan, Guojun Ye, Xixiang Huo, Junqiang Xu, Bo Yu, Kun Cai, Jing Li, Maoyi Chen,Jie Hu, Chunlin Mao, Yongzhong Jiang.
EPI_ISL_416140	hCoV-19/Denmark/SSI-05/2020	Europe / Denmark / Copenhagen	2020-03-02	Department of Virus and Microbiological Special diagnostics, Statens Serum Institut, Copenhagen, Denmark.	Statens Serum Institute	Morten Rasmussen, Maiken Worsoe Rosenstierne , Anders Fomsgaard
EPI_ISL_416141	hCoV-19/Denmark/SSI-09/2020	Europe / Denmark / Copenhagen	2020-03-03	Department of Virus and Microbiological Special diagnostics, Statens Serum Institut, Copenhagen, Denmark.	Statens Serum Institute	Morten Rasmussen, Maiken Worsoe Rosenstierne , Anders Fomsgaard
EPI_ISL_416142	hCoV-19/Denmark/SSI-01/2020	Europe / Denmark / Copenhagen	2020-02-26	Department of Virus and Microbiological Special diagnostics, Statens Serum Institut, Copenhagen, Denmark.	Statens Serum Institute	Morten Rasmussen, Maiken Worsoe Rosenstierne , Anders Fomsgaard
EPI_ISL_416144	hCoV-19/Denmark/SSI-03/2020	Europe / Denmark / Copenhagen	2020-03-01	Department of Virus and Microbiological Special diagnostics, Statens Serum Institut, Copenhagen, Denmark.	ViFU	Morten Rasmussen, Maiken Worsoe Rosenstierne , Anders Fomsgaard
EPI_ISL_417420	hCoV-19/NanChang/JX216/2020	Asia / China / NanChang	2020-03-23	Jiangxi province Center for Disease Control and Prevention	Jiangxi province Center for Disease Control and Prevention	Li jian Xiong
EPI_ISL_417421	hCoV-19/Italy/FVG-ICGEB_S8/2020	Europe / Italy / Friuli Venezia Giulia	2020-03-01	Laboratory of Molecular Virology International Center for Genetic Engineering and Biotechnology (ICGEB)	ARGO Open Lab Platform for Genome sequencing	Licastro D, Rajasekharan S, Dal Monego S, Segat L, D'Agaro P, Marcello A
EPI_ISL_417428	hCoV-19/Belgium/FR-03029/2020	Europe / Belgium / Rixensart	2020-03-02	KU Leuven, Clinical and Epidemiological Virology	KU Leuven, Clinical and Epidemiological Virology	Joan Marti-Carerras, Tony Wawina, Bert Vanmechelen, Piet Maes
EPI_ISL_417429	hCoV-19/Belgium/MMJ-03034/2020	Europe / Belgium / Holsbeek	2020-03-03	KU Leuven, Clinical and Epidemiological Virology	KU Leuven, Clinical and Epidemiological Virology	Joan Marti-Carerras, Tony Wawina, Bert Vanmechelen, Piet Maes
EPI_ISL_417437	hCoV-19/DRC/KN-0054/2020	Africa / Democratic Republic of the Congo / Kinshasa	2020-03-17	Viral Respiratory Lab, National Institute for Biomedical Research (INRB)	Pathogen Sequencing Lab, National Institute for Biomedical Research (INRB)	Placide Mbala-Kingebeni, Edith Nkwembe, Eddy Kinganda-Lusamaki, Amuri Aziza, Catherine Pratt, Matthias Pauthner, Josh Quick, Allison Black, James Hadfield, Trevor Bedford, Ian Goodfellow, Nick Loman, Kristian Andersen, Michael Wiley, Steve Ahuka-Mundeke, Jean-Jacques Muyembe Tamfum
EPI_ISL_417444	hCoV-19/Pakistan/Gilgit1/2020	Asia / Pakistan / Gilgit	2020-03-04	unknown	Department of Healthcare Biotechnology	Javed,A., Niazi,S.K., Ghani,E., Saqib,M., Janjua,H.A., Corman,V.M. and Zohaib,A.
EPI_ISL_417447	hCoV-19/Italy/UniMI03/2020	Europe / Italy / Lombardy / Milan	2020-02-24	Laboratory of Infectious Diseases, Department of Biomedical and Clinical Sciences L. Sacco, University of Milan	Laboratory of Infectious Diseases, Department of Biomedical and Clinical Sciences L. Sacco, University of Milan	Gianguglielmo Zehender, Alessia Lai, Annalisa Bergna, Luca Meroni, Agostino Riva, Claudia Balotta, Maciej Tarkowski, Arianna Gabrieli, Dario Bernacchia, Stefano Rusconi, Giuliano Rizzardini, Spinello Antinori, Massimo Galli
EPI_ISL_417457	hCoV-19/Germany/NRW-12/2020	Europe / Germany / North Rhine Westphalia / Duesseldorf	2020-03-10	Center of Medical Microbiology, Virology, and Hospital Hygiene, University of Duesseldorf	Center of Medical Microbiology, Virology, and Hospital Hygiene, University of Duesseldorf	Ortwin Adams, Marcel Andree, Alexander Dilthey, Torsten Feldt, Sandra Hauka, Torsten Houwaart, Björn-Erik Jensen, Detlef Kindgen-Milles, Malte Kohns Vasconcelos, Klaus Pfeffer, Tina Senff, Daniel Strelow, Jörg Timm, Andreas Walker, Tobias Wienemann
EPI_ISL_417483	hCoV-19/Norway/1379/2020	Europe / Norway / Oslo	2020-02-27	Oslo University Hospital, Department of Medical Microbiology	Norwegian Institute of Public Health	Kathrine Stene-Johansen, Kamilla Heddeland Instefjord, Hilde Elshaug, Karoline Bragstad, Olav Hungnes
EPI_ISL_417484	hCoV-19/Norway/1380/2020	Europe / Norway / Oslo	2020-02-26	Oslo University Hospital, Department of Medical Microbiology	Norwegian Institute of Public Health, Department of Virology	Kathrine Stene-Johansen, Kamilla Heddeland Instefjord, Hilde Elshaug, Karoline Bragstad, Olav Hungnes
EPI_ISL_417486	hCoV-19/Norway/1538/2020	Europe / Norway / Oslo	2020-03-01	Hospital of Southern Norway - Kristiansand, Department of Medical Microbiology	Norwegian Institute of Public Health, Department of Virology	Kathrine Stene-Johansen, Kamilla Heddeland Instefjord, Hilde Elshaug, Karoline Bragstad, Olav Hungnes
EPI_ISL_417488	hCoV-19/Norway/1493/2020	Europe / Norway / Oslo	2020-02-29	Oslo University Hospital, Department of Medical Microbiology	Norwegian Institute of Public Health, Department of Virology	Kathrine Stene-Johansen, Kamilla Heddeland Instefjord, Hilde Elshaug, Karoline Bragstad, Olav Hungnes
EPI_ISL_420901	hCoV-19/Germany/BAV-V2010840/2020	Europe / Germany / Munich	2020-03-12	Max von Pettenkofer Institute, Virology, National Reference Center for Retroviruses, LMU Munich	Laboratory for Functional Genome Analysis, Dept. Genomics, Gene Center of the LMU Munich	Max Muenchhoff, Stefan Krebs, Alexander Graf, Ashok Varadharajan, Oliver Keppler, Helmut Blum
EPI_ISL_420912	hCoV-19/Germany/BAV-V2012856/2020	Europe / Germany / Munich	2020-03-21	Max von Pettenkofer Institute, Virology, National Reference Center for Retroviruses, LMU Munich	Laboratory for Functional Genome Analysis, Dept. Genomics, Gene Center of the LMU Munich	Max Muenchhoff, Stefan Krebs, Alexander Graf, Ashok Varadharajan, Oliver Keppler, Helmut Blum
EPI_ISL_424493	hCoV-19/Iceland/470/2020	Europe / Iceland / Reykjavik	2020-03-21	The National University Hospital of Iceland	deCODE genetics	Daniel F Gudbjartsson; Agnar Helgason; Hakon Jonsson; Olafur T Magnusson; Pall Melsted; Gudmundur L Norddahl; Jona Saemundsdottir; Asgeir Sigurdsson; Patrick Sulem; Arna B Agustsdottir; Berglind Eiriksdottir; Run Fridriksdottir; Elisabet E Gardarsdottir; Gudmundur Georgsson; Olafia S Gretarsdottir; Kjartan R Gudmundsson; Thora R Gunnarsdottir; Arnaldur Gylfason; Hilma Holm; Brynjar O Jensson; Asl…
EPI_ISL_424538	hCoV-19/Iceland/516/2020	Europe / Iceland / Reykjavik	2020-03-24	deCODE genetics	deCODE genetics	Daniel F Gudbjartsson; Agnar Helgason; Hakon Jonsson; Olafur T Magnusson; Pall Melsted; Gudmundur L Norddahl; Jona Saemundsdottir; Asgeir Sigurdsson; Patrick Sulem; Arna B Agustsdottir; Berglind Eiriksdottir; Run Fridriksdottir; Elisabet E Gardarsdottir; Gudmundur Georgsson; Olafia S Gretarsdottir; Kjartan R Gudmundsson; Thora R Gunnarsdottir; Arnaldur Gylfason; Hilma Holm; Brynjar O Jensson; Asl…
EPI_ISL_424551	hCoV-19/Iceland/530/2020	Europe / Iceland / Reykjavik	2020-03-25	deCODE genetics	deCODE genetics	Daniel F Gudbjartsson; Agnar Helgason; Hakon Jonsson; Olafur T Magnusson; Pall Melsted; Gudmundur L Norddahl; Jona Saemundsdottir; Asgeir Sigurdsson; Patrick Sulem; Arna B Agustsdottir; Berglind Eiriksdottir; Run Fridriksdottir; Elisabet E Gardarsdottir; Gudmundur Georgsson; Olafia S Gretarsdottir; Kjartan R Gudmundsson; Thora R Gunnarsdottir; Arnaldur Gylfason; Hilma Holm; Brynjar O Jensson; Asl…
EPI_ISL_424609	hCoV-19/Iceland/589/2020	Europe / Iceland / Reykjavik	2020-03-29	deCODE genetics	deCODE genetics	Daniel F Gudbjartsson; Agnar Helgason; Hakon Jonsson; Olafur T Magnusson; Pall Melsted; Gudmundur L Norddahl; Jona Saemundsdottir; Asgeir Sigurdsson; Patrick Sulem; Arna B Agustsdottir; Berglind Eiriksdottir; Run Fridriksdottir; Elisabet E Gardarsdottir; Gudmundur Georgsson; Olafia S Gretarsdottir; Kjartan R Gudmundsson; Thora R Gunnarsdottir; Arnaldur Gylfason; Hilma Holm; Brynjar O Jensson; Asl…
EPI_ISL_424610	hCoV-19/Iceland/590/2020	Europe / Iceland / Reykjavik	2020-03-26	The National University Hospital of Iceland	deCODE genetics	Daniel F Gudbjartsson; Agnar Helgason; Hakon Jonsson; Olafur T Magnusson; Pall Melsted; Gudmundur L Norddahl; Jona Saemundsdottir; Asgeir Sigurdsson; Patrick Sulem; Arna B Agustsdottir; Berglind Eiriksdottir; Run Fridriksdottir; Elisabet E Gardarsdottir; Gudmundur Georgsson; Olafia S Gretarsdottir; Kjartan R Gudmundsson; Thora R Gunnarsdottir; Arnaldur Gylfason; Hilma Holm; Brynjar O Jensson; Asl…
EPI_ISL_402123	hCoV-19/Wuhan/IPBCAMS-WH-01/2019	Asia / China / Hubei / Wuhan	2019-12-24	Institute of Pathogen Biology, Chinese Academy of Medical Sciences & Peking Union Medical College	Institute of Pathogen Biology, Chinese Academy of Medical Sciences & Peking Union Medical College	Lili Ren, Jianwei Wang, Qi Jin, Zichun Xiang, Zhiqiang Wu, Chao Wu, Yiwei Liu
EPI_ISL_410486	hCoV-19/France/RA739/2020	Europe / France / Rhone-Alpes / Contamines	2020-02-08	CNR Virus des Infections Respiratoires - France SUD	CNR Virus des Infections Respiratoires - France SUD	Bal, Antonin; Destras, Gregory; Gaymard, Alexandre; Bouscambert-Duchamp, Maude; Cheynet, Valérie; Brengel-Pesce, Karen; Morfin-Sherpa, Florence; Valette, Martine; Josset, Laurence; Lina, Bruno.
EPI_ISL_410531	hCoV-19/Japan/NA-20-05-1/2020	Asia / Japan / Nara	2020-01-25	Dept. of Pathology, National Institute of Infectious Diseases	Pathogen Genomics Center, National Institute of Infectious Diseases	Tsuyoshi Sekizuka, Harutaka Katano, Shutoku Matsuyama, Naganori Nao, Kazuya Shirato, Motoi Suzuki, Hideki Hasegawa, Takaji Wakita, Makoto Takeda, Tadaki Suzuki, Makoto Kuroda
EPI_ISL_410532	hCoV-19/Japan/OS-20-07-1/2020	Asia / Japan / Osaka	2020-01-23	Dept. of Pathology, National Institute of Infectious Diseases	Pathogen Genomics Center, National Institute of Infectious Diseases	Tsuyoshi Sekizuka, Harutaka Katano, Shutoku Matsuyama, Naganori Nao, Kazuya Shirato, Motoi Suzuki, Hideki Hasegawa, Takaji Wakita, Makoto Takeda, Tadaki Suzuki, Makoto Kuroda
EPI_ISL_410535	hCoV-19/Singapore/4/2020	Asia / Singapore	2020-02-03	National Centre for Infectious Diseases	Programme in Emerging Infectious Diseases, Duke-NUS Medical School	Danielle E Anderson, Martin Linster, Yan Zhuang, Jayanthi Jayakumar, David CB Lye, Yee Sin Leo, Barnaby E Young, Yvonne CF Su, Gavin JD Smith
EPI_ISL_410536	hCoV-19/Singapore/5/2020	Asia / Singapore	2020-02-06	Singapore General Hospital, Molecular Laboratory, Division of Pathology	Programme in Emerging Infectious Diseases, Duke-NUS Medical School	Danielle E Anderson, Martin Linster, Yan Zhuang, Jayanthi Jayakumar, Kian Sing Chan, Lynette LE Oon, Shirin Kalimuddin, Jenny GH Low, Yvonne CF Su, Gavin JD Smith
EPI_ISL_410537	hCoV-19/Singapore/6/2020	Asia / Singapore	2020-02-09	Singapore General Hospital, Molecular Laboratory, Division of Pathology	Programme in Emerging Infectious Diseases, Duke-NUS Medical School	Danielle E Anderson, Martin Linster, Yan Zhuang, Jayanthi Jayakumar, Kian Sing Chan, Lynette LE Oon, Shirin Kalimuddin, Jenny GH Low, Yvonne CF Su, Gavin JD Smith
EPI_ISL_411902	hCoV-19/Cambodia/0012/2020	Asia / Cambodia / Sihanoukville	2020-01-27	Virology Unit, Institut Pasteur du Cambodge.	Virology Unit, Institut Pasteur du Cambodge (Sequencing done by: Jessica E Manning/Jennifer A Bohl at Malaria and Vector Research Research Laboratory, National Institute of Allergy and Infectious Diseases and Vida Ahyong from Chan-Zuckerberg Biohub)	Erik A Karlsson, Jennifer A Bohl, Vida Ahyong, Veasna Duong, Philippe Dussart, Jessica E Manning.
EPI_ISL_411915	hCoV-19/Taiwan/CGMH-CGU-01/2020	Asia / Taiwan / Taoyuan	2020-01-25	Laboratory Medicine	Department of Laboratory Medicine, Lin-Kou Chang Gung Memorial Hospital, Taoyuan, Taiwan.	Kuo-Chien Tsao, Yu-Nong Gong, Shu-Li Yang, Yi-Chun Li, Chung-Guei Huang, Yhu-Chering Huang, Shin-Ru Shih
EPI_ISL_411926	hCoV-19/Taiwan/3/2020	Asia / Taiwan / Taipei	2020-01-24	Taiwan Centers for Disease Control	Taiwan Centers for Disease Control	Ji-Rong Yang, Yu-Chi-Lin, Jung-Jung Mu, Ming-Tsan-Liu
EPI_ISL_411927	hCoV-19/Taiwan/4/2020	Asia / Taiwan / Taipei	2020-01-28	Taiwan Centers for Disease Control	Taiwan Centers for Disease Control	Ji-Rong Yang, Yu-Chi-Lin, Jung-Jung Mu, Ming-Tsan-Liu
EPI_ISL_411951	hCoV-19/Sweden/01/2020	Europe / Sweden	2020-02-07	unknown	Unit for Laboratory Development and Technology Transfer, Public Health Agency of Sweden	Bengner,M., Palmerus,M., Lindsjo,O., Lind Karlberg,M., Monteil,V., Appelberg,S., Brave,A., Muradrasoli,S. and Tegmark-Wisell,K.
EPI_ISL_411954	hCoV-19/USA/CA7/2020	North America / USA / California	2020-02-06	California Department of Public Health	Pathogen Discovery, Respiratory Viruses Branch, Division of Viral Diseases, Centers for Dieases Control and Prevention	Krista Queen, Anna Uehara, Jing Zhang, Yan Li, Ying Tao, Clinton R. Paden, Haibin Wang, Shifaq Kamili, Xiaoyan Lu, Brian Lynch, Senthil Kumar K. Sakthivel, Brett L. Whitaker, Lijuan Wang, Janna' R. Murray, Susan I. Gerber, Stephen Lindstrom, Suxiang Tong
EPI_ISL_411955	hCoV-19/USA/CA8/2020	North America / USA / California	2020-02-10	California Department of Public Health	Pathogen Discovery, Respiratory Viruses Branch, Division of Viral Diseases, Centers for Dieases Control and Prevention	Krista Queen, Anna Uehara, Jing Zhang, Yan Li, Ying Tao, Clinton R. Paden, Haibin Wang, Shifaq Kamili, Xiaoyan Lu, Brian Lynch, Senthil Kumar K. Sakthivel, Brett L. Whitaker, Lijuan Wang, Janna' R. Murray, Susan I. Gerber, Stephen Lindstrom, Suxiang Tong
EPI_ISL_411956	hCoV-19/USA/TX1/2020	North America / USA / Texas	2020-02-11	Texas Department of State Health Services	Pathogen Discovery, Respiratory Viruses Branch, Division of Viral Diseases, Centers for Dieases Control and Prevention	Krista Queen, Anna Uehara, Jing Zhang, Yan Li, Ying Tao, Clinton R. Paden, Haibin Wang, Shifaq Kamili, Xiaoyan Lu, Brian Lynch, Senthil Kumar K. Sakthivel, Brett L. Whitaker, Lijuan Wang, Janna' R. Murray, Susan I. Gerber, Stephen Lindstrom, Suxiang Tong
EPI_ISL_414023	hCoV-19/Switzerland/VD5615/2020	Europe / Switzerland / Vaud	2020-03-01	Laboratoire de Virologie, HUG	Swiss National Reference Centre for Influenza	LAUBSCHER Florian et al.
EPI_ISL_414040	hCoV-19/England/200641094/2020	Europe / United Kingdom / England	2020-02-05	Respiratory Virus Unit, Microbiology Services Colindale, Public Health England	Respiratory Virus Unit, Microbiology Services Colindale, Public Health England	Monica Galiano, Shahjahan Miah, Angie Lackenby, Omolola Akinbami, Tiina Talts, Leena Bhaw, Richard Myers, Steven Platt, Kirstin Edwards, Jonathan Hubb, Joanna Ellis, Maria Zambon
EPI_ISL_414042	hCoV-19/England/200690300/2020	Europe / United Kingdom / England	2020-02-08	Respiratory Virus Unit, Microbiology Services Colindale, Public Health England	Respiratory Virus Unit, Microbiology Services Colindale, Public Health England	Monica Galiano, Shahjahan Miah, Angie Lackenby, Omolola Akinbami, Tiina Talts, Leena Bhaw, Richard Myers, Steven Platt, Kirstin Edwards, Jonathan Hubb, Joanna Ellis, Maria Zambon
EPI_ISL_414043	hCoV-19/England/200690306/2020	Europe / United Kingdom / England	2020-02-07	Respiratory Virus Unit, Microbiology Services Colindale, Public Health England	Respiratory Virus Unit, Microbiology Services Colindale, Public Health England	Monica Galiano, Shahjahan Miah, Angie Lackenby, Omolola Akinbami, Tiina Talts, Leena Bhaw, Richard Myers, Steven Platt, Kirstin Edwards, Jonathan Hubb, Joanna Ellis, Maria Zambon
EPI_ISL_414045	hCoV-19/Brazil/RJ-314/2020	South America / Brazil / Rio de Janeiro / Rio de Janeiro	2020-03-04	LACEN RJ - Laboratório Central de Saúde Pública Noel Nutels	Instituto Oswaldo Cruz FIOCRUZ - Laboratory of Respiratory Viruses and Measles (LVRS)	Paola Resende, Alisson Fabri, Joilson Xavier, Sunando Roy, Fernando Motta, Aline Mattos, Milene Miranda, Cristiana Garcia, Braulia Caetano, Maria Ogrzewalska, Jonathan Lopes, Luciana Appolinario, Maria Nóbrega, Marilda Siqueira
EPI_ISL_415454	hCoV-19/Switzerland/GE1422/2020	Europe / Switzerland	2020-02-28	Hôpitaux universitaires de Genève Laboratoire de Virologie	Hôpitaux universitaires de Genève Laboratoire de Virologie	Laubscher F.
EPI_ISL_415456	hCoV-19/Switzerland/BE6651/2020	Europe / Switzerland	2020-02-29	Hôpitaux universitaires de Genève Laboratoire de Virologie	Hôpitaux universitaires de Genève Laboratoire de Virologie	Laubscher F.
EPI_ISL_415481	hCoV-19/Netherlands/NA_24/2020	Europe / Netherlands	2020-03-08	Dutch COVID-19 response team	Erasmus Medical Center	David Nieuwenhuijse, Bas Oude Munnink, Reina Sikkema, Claudia Schapendonk, Irina Chestakova, Anne van der Linden, Mark Pronk, Pascal Lexmond, Corien Swaan, Manon Haverkate, Madelief Mollers, Mart Stein, Sandra Kengne Kamga Mobou, Jeroen van Kampen, Jolanda Voermans, Aura Timen, Corine GeurtsvanKessel, Annemiek van der Eijk, Richard Molenkamp, Marion Koopmans, on behalf of the Dutch national COVID…
EPI_ISL_415485	hCoV-19/Netherlands/NA_28/2020	Europe / Netherlands	2020-03-12	Dutch COVID-19 response team	Erasmus Medical Center	David Nieuwenhuijse, Bas Oude Munnink, Reina Sikkema, Claudia Schapendonk, Irina Chestakova, Anne van der Linden, Mark Pronk, Pascal Lexmond, Corien Swaan, Manon Haverkate, Madelief Mollers, Mart Stein, Sandra Kengne Kamga Mobou, Jeroen van Kampen, Jolanda Voermans, Aura Timen, Corine GeurtsvanKessel, Annemiek van der Eijk, Richard Molenkamp, Marion Koopmans, on behalf of the Dutch national COVID…
EPI_ISL_415491	hCoV-19/Netherlands/NA_34/2020	Europe / Netherlands	2020-03-07	Dutch COVID-19 response team	Erasmus Medical Center	David Nieuwenhuijse, Bas Oude Munnink, Reina Sikkema, Claudia Schapendonk, Irina Chestakova, Anne van der Linden, Mark Pronk, Pascal Lexmond, Corien Swaan, Manon Haverkate, Madelief Mollers, Mart Stein, Sandra Kengne Kamga Mobou, Jeroen van Kampen, Jolanda Voermans, Aura Timen, Corine GeurtsvanKessel, Annemiek van der Eijk, Richard Molenkamp, Marion Koopmans, on behalf of the Dutch national COVID…
EPI_ISL_416605	hCoV-19/Japan/DP0481/2020	Asia / Japan / unknown	2020-02-16	Japanese Quarantine Stations	Pathogen Genomics Center, National Institute of Infectious Diseases	Tsuyoshi Sekizuka, Kentaro Itokawa, Rina Tanaka, Masanori Hashino, Tsutomu Kageyama, Shinji Saito, Ikuyo Takayama, Hideki Hasegawa, Takuri Takahashi, Hajime Kamiya, Takuya Yamagishi, Motoi Suzuki, Takaji Wakita, Makoto Kuroda
EPI_ISL_416610	hCoV-19/Japan/DP0588/2020	Asia / Japan / unknown	2020-02-17	Japanese Quarantine Stations	Pathogen Genomics Center, National Institute of Infectious Diseases	Tsuyoshi Sekizuka, Kentaro Itokawa, Rina Tanaka, Masanori Hashino, Tsutomu Kageyama, Shinji Saito, Ikuyo Takayama, Hideki Hasegawa, Takuri Takahashi, Hajime Kamiya, Takuya Yamagishi, Motoi Suzuki, Takaji Wakita, Makoto Kuroda
EPI_ISL_416744	hCoV-19/Hungary/mbl49/2020	Europe / Hungary / Baranya	2020-03-20	Virological Research Group, Szentágothai Research Centre	Bioinformatics Research Group, Szentágothai Research Centre	Péter Urbán, Endre Gábor Tóth, Gábor Kemenesi, Róbert Herczeg, Attila Gyenesei, Ferenc Jakab
EPI_ISL_416745	hCoV-19/France/Pollionay_1733/2020	Europe / France / ARA	2020-03-10	CNR Virus des Infections Respiratoires - France SUD	CNR Virus des Infections Respiratoires - France SUD	Bal, Antonin; Destras, Gregory; Gaymard, Alexandre; Bouscambert-Duchamp, Maude; Cheynet, Valérie; Brengel-Pesce, Karen; Morfin-Sherpa, Florence; Valette, Martine; Josset, Laurence; Lina, Bruno.
EPI_ISL_417917	hCoV-19/Malaysia/189332/2020	Asia / Malaysia / Kuala Lumpur	2020-03-20	Department of Medical Microbiology, University Malaya Medical Centre	Department of Medical Microbiology	Yoong Min CHONG, Sasheela PONNAMPALAVANAR, Sharifah Faridah SYED OMAR, Adeeba KAMARULZAMAN,Vijayan MUNUSAMY, Chee Kuan WONG, Cindy Shuan Ju TEH, I-Ching SAM, Yoke Fun Chan, University Malaya Medical Centre COVID Team
EPI_ISL_417922	hCoV-19/Italy/INMI4/2020	Europe / Italy / Rome	2020-02-28	INMI Lazzaro Spallanzani IRCCS	Laboratory of Virology, INMI Lazzaro Spallanzani IRCCS	Cesare E. M. Gruber, Martina Rueca, Barbara Bartolini, Francesco Messina, Emanuela Giombini, Maria R. Capobianchi, Fabrizio Carletti, Francesca Colavita, Concetta Castilletti, Eleonora Lalle, Daniele Lapa, Giuseppe Ippolito.
EPI_ISL_417946	hCoV-19/DRC/82/2020	Africa / Democratic Republic of the Congo / Kinshasa	2020-03-18	Viral Respiratory Lab, National Institute for Biomedical Research (INRB)	Pathogen Sequencing Lab, National Institute for Biomedical Research (INRB)	Placide Mbala-Kingebeni, Edith Nkwembe, Eddy Kinganda-Lusamaki, Amuri Aziza, Catherine Pratt, Matthias Pauthner, Josh Quick, Allison Black, James Hadfield, Trevor Bedford, Ian Goodfellow, Nick Loman, Kristian Andersen, Michael Wiley, Steve Ahuka-Mundeke, Jean-Jacques Muyembe Tamfum
EPI_ISL_417947	hCoV-19/DRC/94/2020	Africa / Democratic Republic of the Congo / Kinshasa	2020-03-19	Viral Respiratory Lab, National Institute for Biomedical Research (INRB)	Pathogen Sequencing Lab, National Institute for Biomedical Research (INRB)	Placide Mbala-Kingebeni, Edith Nkwembe, Eddy Kinganda-Lusamaki, Amuri Aziza, Catherine Pratt, Matthias Pauthner, Josh Quick, Allison Black, James Hadfield, Trevor Bedford, Ian Goodfellow, Nick Loman, Kristian Andersen, Michael Wiley, Steve Ahuka-Mundeke, Jean-Jacques Muyembe Tamfum
EPI_ISL_417950	hCoV-19/DRC/158/2020	Africa / Democratic Republic of the Congo / Kinshasa	2020-03-20	Viral Respiratory Lab, National Institute for Biomedical Research (INRB)	Pathogen Sequencing Lab, National Institute for Biomedical Research (INRB)	Placide Mbala-Kingebeni, Edith Nkwembe, Eddy Kinganda-Lusamaki, Amuri Aziza, Catherine Pratt, Matthias Pauthner, Josh Quick, Allison Black, James Hadfield, Trevor Bedford, Ian Goodfellow, Nick Loman, Kristian Andersen, Michael Wiley, Steve Ahuka-Mundeke, Jean-Jacques Muyembe Tamfum
EPI_ISL_417963	hCoV-19/Spain/Madrid_H10_39/2020	Europe / Spain / Madrid	2020-03-12	Hospital Universitario 12 de Octubre	Hospital Universitario La Paz	Elias Dahdouh, Sara González, Fernando Lázaro, Esther Viedma, Natalia Stella, Julio García, Juan Carlos Galán, Rafael Cantón, Mª Dolores Folgueira, Rafael Delgado, Jesús Mingorance
EPI_ISL_417981	hCoV-19/Spain/Madrid_R10_33/2020	Europe / Spain / Madrid	2020-03-02	Hospital Universitario Ramón y Cajal	Hospital Universitario La Paz	Elias Dahdouh, Sara González, Fernando Lázaro, Esther Viedma, Natalia Stella, Julio García, Juan Carlos Galán, Rafael Cantón, Mª Dolores Folgueira, Rafael Delgado, Jesús Mingorance
EPI_ISL_417986	hCoV-19/Portugal/PT0001b/2020	Europe / Portugal	2020-03-03	Centro Hospitalar e Universitario de Sao Joao, Porto	Instituto Nacional de Saude (INSA)	Guiomar et al
EPI_ISL_417988	hCoV-19/Portugal/PT0004/2020	Europe / Portugal	2020-03-05	CHULC - H Curry Cabral	Instituto Nacional de Saude (INSA)	Guiomar et al
EPI_ISL_417989	hCoV-19/Portugal/PT0005/2020	Europe / Portugal	2020-03-04	Centro Hospitalar e Universitario de Sao Joao, Porto	Instituto Nacional de Saude (INSA)	Guiomar et al
EPI_ISL_417992	hCoV-19/Portugal/PT0007/2020	Europe / Portugal	2020-03-07	CHULC - H D Estefania	Instituto Nacional de Saude (INSA)	Guiomar et al
EPI_ISL_417993	hCoV-19/Portugal/PT0008/2020	Europe / Portugal	2020-03-08	CHULC - H D Estefania	Instituto Nacional de Saude (INSA)	Guiomar et al
EPI_ISL_421171	hCoV-19/Spain/Madrid_H12_1301/2020	Europe / Spain/ Madrid	2020-03-05	Hospital Universitario 12 de Octubre	Hospital Universitario 12 de Octubre	Esther Viedma, Sara González, Elias Dahdouh, Raúl Recio, Fernando Lázaro, Julio García, Mª Dolores Folgueira, Jesús Mingorance, Rafael Delgado
EPI_ISL_421173	hCoV-19/Spain/Madrid_H12_1703/2020	Europe / Spain / Madrid	2020-03-08	Hospital Universitario 12 de Octubre	Hospital Universitario 12 de Octubre	Esther Viedma, Sara González, Elias Dahdouh, Raúl Recio, Fernando Lázaro, Julio García, Mª Dolores Folgueira, Jesús Mingorance, Rafael Delgado
EPI_ISL_421175	hCoV-19/Spain/Madrid_H12_1905/2020	Europe / Spain / Madrid	2020-03-29	Hospital Universitario 12 de Octubre	Hospital Universitario 12 de Octubre	Esther Viedma, Sara González, Elias Dahdouh, Raúl Recio, Fernando Lázaro, Julio García, Mª Dolores Folgueira, Jesús Mingorance, Rafael Delgado
EPI_ISL_421180	hCoV-19/Spain/Madrid_H12_2410/2020	Europe / Spain / Madrid	2020-03-27	Hospital Universitario 12 de Octubre	Hospital Universitario 12 de Octubre	Esther Viedma, Sara González, Elias Dahdouh, Raúl Recio, Fernando Lázaro, Julio García, Mª Dolores Folgueira, Jesús Mingorance, Rafael Delgado
EPI_ISL_421201	hCoV-19/Belgium/ULG-10027/2020	Europe / Belgium / Liège	2020-03-31	Department of Clinical Microbiology	GIGA Medical Genomics	Keith Durkin, Maria Artesi, Sébastien Bontems, Raphaël Boreux, Cécile Meex, Pierrette Melin, Marie-Pierre Hayette, Vincent Bours.
EPI_ISL_421202	hCoV-19/Belgium/ULG-10028/2020	Europe / Belgium / Liège	2020-03-30	Department of Clinical Microbiology	GIGA Medical Genomics	Keith Durkin, Maria Artesi, Sébastien Bontems, Raphaël Boreux, Cécile Meex, Pierrette Melin, Marie-Pierre Hayette, Vincent Bours.
EPI_ISL_421221	hCoV-19/Hangzhou/HZCDC6789/2020	Asia / China / Hangzhou	2020-03-15	Hangzhou Center for Diseases Control and Prevention	Hangzhou Center for Diseases Control and Prevention	Jun Li, Haoqiu Wang, Lingfeng Mao, Hua Yu, Xinfen Yu, Zhou Sun, Xin Qian, Shuchang Chen, Junfang Chen, Xuchu Wang
EPI_ISL_421222	hCoV-19/Hangzhou/HZCDC6706/2020	Asia / China / Hangzhou	2020-03-14	Hangzhou Center for Diseases Control and Prevention	Hangzhou Center for Diseases Control and Prevention	Jun Li, Haoqiu Wang, Lingfeng Mao, Hua Yu, Xinfen Yu, Zhou Sun, Xin Qian, Shuchang Chen, Junfang Chen, Xuchu Wang
EPI_ISL_421246	hCoV-19/Nanchang/JXN3T4/2020	Asia / China / Jiangxi / Nanchang	2020-02-26	Jiangxi Province Center for Disease Control and Prevention	Jiangxi Province Center for Disease Control and Prevention	JianXiong Li,Ying Xiong,Tian Gong,Yong Shi,Jun Zhou,Fang Xiao,ShiWen Liu,XiaoQing Liu,Gang Xu,DaJin Xiao,Xin Ran,YanNi Zhang
EPI_ISL_422435	hCoV-19/Singapore/42/2020	Asia / Singapore	2020-03-31	National Public Health Laboratory, National Centre for Infectious Diseases	National Public Health Laboratory, National Centre for Infectious Diseases	Mak TM, Octavia S, Cui L, Lin RTP
EPI_ISL_422437	hCoV-19/Italy/VR_20COV21-26/2020	Europe / Italy / Veneto / Verona	2020-03-25	ULSS9 Distretto di Bussolengo	Istituto Zooprofilattico Sperimentale delle Venezie	Adelaide Milani, Alessia Schivo, Annalisa Salviato, Erika Giorgia Quaranta, Gianpiero Zamperin, Ambra Pastori, Bianca Zecchin, Alice Fusaro, Calogero Terregino, Antonia Ricci
EPI_ISL_422462	hCoV-19/USA/WI-GMF-00744/2020	North America / USA / Iowa / Winneshiek County	2020-04-03	Gundersen Molecular Diagnostics Laboratory	Kabara Cancer Research Institute	Craig S. Richmond, Paraic A. Kenny
EPI_ISL_422569	hCoV-19/Netherlands/Friesland_4/2020	Europe / Netherlands / Friesland	2020-03-27	Dutch COVID-19 response team	Erasmus Medical Center	Bas Oude Munnink, David Nieuwenhuijse, Reina Sikkema, Claudia Schapendonk, Irina Chestakova, Anne van der Linden, Theo Bestebroer, Stefan van Nieuwkoop, Mark Pronk, Pascal Lexmond, Corien Swaan, Manon Haverkate, Madelief Mollers, Mart Stein, Sandra Kengne Kamga Mobou, Jeroen van Kampen, Jolanda Voermans, Aura Timen, Corine GeurtsvanKessel, Annemiek van der Eijk, Richard Molenkamp, Marion Koopmans…
EPI_ISL_422572	hCoV-19/Netherlands/Friesland_7/2020	Europe / Netherlands / Friesland	2020-03-28	Dutch COVID-19 response team	Erasmus Medical Center	Bas Oude Munnink, David Nieuwenhuijse, Reina Sikkema, Claudia Schapendonk, Irina Chestakova, Anne van der Linden, Theo Bestebroer, Stefan van Nieuwkoop, Mark Pronk, Pascal Lexmond, Corien Swaan, Manon Haverkate, Madelief Mollers, Mart Stein, Sandra Kengne Kamga Mobou, Jeroen van Kampen, Jolanda Voermans, Aura Timen, Corine GeurtsvanKessel, Annemiek van der Eijk, Richard Molenkamp, Marion Koopmans…
EPI_ISL_422610	hCoV-19/Netherlands/NA_301/2020	Europe / Netherlands	2020-04-01	Dutch COVID-19 response team	Erasmus Medical Center	Bas Oude Munnink, David Nieuwenhuijse, Reina Sikkema, Claudia Schapendonk, Irina Chestakova, Anne van der Linden, Theo Bestebroer, Stefan van Nieuwkoop, Mark Pronk, Pascal Lexmond, Corien Swaan, Manon Haverkate, Madelief Mollers, Mart Stein, Sandra Kengne Kamga Mobou, Jeroen van Kampen, Jolanda Voermans, Aura Timen, Corine GeurtsvanKessel, Annemiek van der Eijk, Richard Molenkamp, Marion Koopmans…
EPI_ISL_422626	hCoV-19/Netherlands/NA_317/2020	Europe / Netherlands	2020-04-02	Dutch COVID-19 response team	Erasmus Medical Center	Bas Oude Munnink, David Nieuwenhuijse, Reina Sikkema, Claudia Schapendonk, Irina Chestakova, Anne van der Linden, Theo Bestebroer, Stefan van Nieuwkoop, Mark Pronk, Pascal Lexmond, Corien Swaan, Manon Haverkate, Madelief Mollers, Mart Stein, Sandra Kengne Kamga Mobou, Jeroen van Kampen, Jolanda Voermans, Aura Timen, Corine GeurtsvanKessel, Annemiek van der Eijk, Richard Molenkamp, Marion Koopmans…
EPI_ISL_422628	hCoV-19/Netherlands/ZuidHolland_100/2020	Europe / Netherlands / Zuid Holland	2020-03-31	Dutch COVID-19 response team	Erasmus Medical Center	Bas Oude Munnink, David Nieuwenhuijse, Reina Sikkema, Claudia Schapendonk, Irina Chestakova, Anne van der Linden, Theo Bestebroer, Stefan van Nieuwkoop, Mark Pronk, Pascal Lexmond, Corien Swaan, Manon Haverkate, Madelief Mollers, Mart Stein, Sandra Kengne Kamga Mobou, Jeroen van Kampen, Jolanda Voermans, Aura Timen, Corine GeurtsvanKessel, Annemiek van der Eijk, Richard Molenkamp, Marion Koopmans…
EPI_ISL_422632	hCoV-19/Netherlands/ZuidHolland_96/2020	Europe / Netherlands / Zuid Holland	2020-03-30	Dutch COVID-19 response team	Erasmus Medical Center	Bas Oude Munnink, David Nieuwenhuijse, Reina Sikkema, Claudia Schapendonk, Irina Chestakova, Anne van der Linden, Theo Bestebroer, Stefan van Nieuwkoop, Mark Pronk, Pascal Lexmond, Corien Swaan, Manon Haverkate, Madelief Mollers, Mart Stein, Sandra Kengne Kamga Mobou, Jeroen van Kampen, Jolanda Voermans, Aura Timen, Corine GeurtsvanKessel, Annemiek van der Eijk, Richard Molenkamp, Marion Koopmans…
EPI_ISL_422639	hCoV-19/Netherlands/Gelderland_11/2020	Europe / Netherlands / Gelderland	2020-03-21	Dutch COVID-19 response team	Erasmus Medical Center	Bas Oude Munnink, David Nieuwenhuijse, Reina Sikkema, Claudia Schapendonk, Irina Chestakova, Anne van der Linden, Theo Bestebroer, Stefan van Nieuwkoop, Mark Pronk, Pascal Lexmond, Corien Swaan, Manon Haverkate, Madelief Mollers, Mart Stein, Sandra Kengne Kamga Mobou, Jeroen van Kampen, Jolanda Voermans, Aura Timen, Corine GeurtsvanKessel, Annemiek van der Eijk, Richard Molenkamp, Marion Koopmans…
EPI_ISL_422642	hCoV-19/Netherlands/Gelderland_6/2020	Europe / Netherlands / Gelderland	2020-03-09	Dutch COVID-19 response team	Erasmus Medical Center	Bas Oude Munnink, David Nieuwenhuijse, Reina Sikkema, Claudia Schapendonk, Irina Chestakova, Anne van der Linden, Theo Bestebroer, Stefan van Nieuwkoop, Mark Pronk, Pascal Lexmond, Corien Swaan, Manon Haverkate, Madelief Mollers, Mart Stein, Sandra Kengne Kamga Mobou, Jeroen van Kampen, Jolanda Voermans, Aura Timen, Corine GeurtsvanKessel, Annemiek van der Eijk, Richard Molenkamp, Marion Koopmans…
EPI_ISL_422643	hCoV-19/Netherlands/Gelderland_7/2020	Europe / Netherlands / Gelderland	2020-03-11	Dutch COVID-19 response team	Erasmus Medical Center	Bas Oude Munnink, David Nieuwenhuijse, Reina Sikkema, Claudia Schapendonk, Irina Chestakova, Anne van der Linden, Theo Bestebroer, Stefan van Nieuwkoop, Mark Pronk, Pascal Lexmond, Corien Swaan, Manon Haverkate, Madelief Mollers, Mart Stein, Sandra Kengne Kamga Mobou, Jeroen van Kampen, Jolanda Voermans, Aura Timen, Corine GeurtsvanKessel, Annemiek van der Eijk, Richard Molenkamp, Marion Koopmans…
EPI_ISL_422644	hCoV-19/Netherlands/Gelderland_8/2020	Europe / Netherlands / Gelderland	2020-03-13	Dutch COVID-19 response team	Erasmus Medical Center	Bas Oude Munnink, David Nieuwenhuijse, Reina Sikkema, Claudia Schapendonk, Irina Chestakova, Anne van der Linden, Theo Bestebroer, Stefan van Nieuwkoop, Mark Pronk, Pascal Lexmond, Corien Swaan, Manon Haverkate, Madelief Mollers, Mart Stein, Sandra Kengne Kamga Mobou, Jeroen van Kampen, Jolanda Voermans, Aura Timen, Corine GeurtsvanKessel, Annemiek van der Eijk, Richard Molenkamp, Marion Koopmans…
EPI_ISL_422647	hCoV-19/Netherlands/Limburg_8/2020	Europe / Netherlands / Limburg	2020-03-19	Dutch COVID-19 response team	Erasmus Medical Center	Bas Oude Munnink, David Nieuwenhuijse, Reina Sikkema, Claudia Schapendonk, Irina Chestakova, Anne van der Linden, Theo Bestebroer, Stefan van Nieuwkoop, Mark Pronk, Pascal Lexmond, Corien Swaan, Manon Haverkate, Madelief Mollers, Mart Stein, Sandra Kengne Kamga Mobou, Jeroen van Kampen, Jolanda Voermans, Aura Timen, Corine GeurtsvanKessel, Annemiek van der Eijk, Richard Molenkamp, Marion Koopmans…
EPI_ISL_422648	hCoV-19/Netherlands/Limburg_9/2020	Europe / Netherlands / Limburg	2020-03-20	Dutch COVID-19 response team	Erasmus Medical Center	Bas Oude Munnink, David Nieuwenhuijse, Reina Sikkema, Claudia Schapendonk, Irina Chestakova, Anne van der Linden, Theo Bestebroer, Stefan van Nieuwkoop, Mark Pronk, Pascal Lexmond, Corien Swaan, Manon Haverkate, Madelief Mollers, Mart Stein, Sandra Kengne Kamga Mobou, Jeroen van Kampen, Jolanda Voermans, Aura Timen, Corine GeurtsvanKessel, Annemiek van der Eijk, Richard Molenkamp, Marion Koopmans…
EPI_ISL_422653	hCoV-19/Netherlands/NA_104/2020	Europe / Netherlands	2020-03-18	Dutch COVID-19 response team	Erasmus Medical Center	Bas Oude Munnink, David Nieuwenhuijse, Reina Sikkema, Claudia Schapendonk, Irina Chestakova, Anne van der Linden, Theo Bestebroer, Stefan van Nieuwkoop, Mark Pronk, Pascal Lexmond, Corien Swaan, Manon Haverkate, Madelief Mollers, Mart Stein, Sandra Kengne Kamga Mobou, Jeroen van Kampen, Jolanda Voermans, Aura Timen, Corine GeurtsvanKessel, Annemiek van der Eijk, Richard Molenkamp, Marion Koopmans…
EPI_ISL_422659	hCoV-19/Netherlands/NA_111/2020	Europe / Netherlands	2020-03-15	Dutch COVID-19 response team	Erasmus Medical Center	Bas Oude Munnink, David Nieuwenhuijse, Reina Sikkema, Claudia Schapendonk, Irina Chestakova, Anne van der Linden, Theo Bestebroer, Stefan van Nieuwkoop, Mark Pronk, Pascal Lexmond, Corien Swaan, Manon Haverkate, Madelief Mollers, Mart Stein, Sandra Kengne Kamga Mobou, Jeroen van Kampen, Jolanda Voermans, Aura Timen, Corine GeurtsvanKessel, Annemiek van der Eijk, Richard Molenkamp, Marion Koopmans…
EPI_ISL_422662	hCoV-19/Netherlands/NA_114/2020	Europe / Netherlands	2020-03-10	Dutch COVID-19 response team	Erasmus Medical Center	Bas Oude Munnink, David Nieuwenhuijse, Reina Sikkema, Claudia Schapendonk, Irina Chestakova, Anne van der Linden, Theo Bestebroer, Stefan van Nieuwkoop, Mark Pronk, Pascal Lexmond, Corien Swaan, Manon Haverkate, Madelief Mollers, Mart Stein, Sandra Kengne Kamga Mobou, Jeroen van Kampen, Jolanda Voermans, Aura Timen, Corine GeurtsvanKessel, Annemiek van der Eijk, Richard Molenkamp, Marion Koopmans…
EPI_ISL_422666	hCoV-19/Netherlands/NA_119/2020	Europe / Netherlands	2020-03-16	Dutch COVID-19 response team	Erasmus Medical Center	Bas Oude Munnink, David Nieuwenhuijse, Reina Sikkema, Claudia Schapendonk, Irina Chestakova, Anne van der Linden, Theo Bestebroer, Stefan van Nieuwkoop, Mark Pronk, Pascal Lexmond, Corien Swaan, Manon Haverkate, Madelief Mollers, Mart Stein, Sandra Kengne Kamga Mobou, Jeroen van Kampen, Jolanda Voermans, Aura Timen, Corine GeurtsvanKessel, Annemiek van der Eijk, Richard Molenkamp, Marion Koopmans…
EPI_ISL_422674	hCoV-19/Netherlands/NA_130/2020	Europe / Netherlands	2020-03-17	Dutch COVID-19 response team	Erasmus Medical Center	Bas Oude Munnink, David Nieuwenhuijse, Reina Sikkema, Claudia Schapendonk, Irina Chestakova, Anne van der Linden, Theo Bestebroer, Stefan van Nieuwkoop, Mark Pronk, Pascal Lexmond, Corien Swaan, Manon Haverkate, Madelief Mollers, Mart Stein, Sandra Kengne Kamga Mobou, Jeroen van Kampen, Jolanda Voermans, Aura Timen, Corine GeurtsvanKessel, Annemiek van der Eijk, Richard Molenkamp, Marion Koopmans…
EPI_ISL_426072	hCoV-19/USA/ID-UW-4427/2020	North America / USA / Idaho	2020-03-30	UW Virology Lab	UW Virology Lab	Pavitra Roychoudhury, Hong Xie, Keith Jerome, Alexander Greninger
EPI_ISL_426134	hCoV-19/USA/WA-UW-4370/2020	North America / USA / Washington	2020-03-31	UW Virology Lab	UW Virology Lab	Pavitra Roychoudhury, Hong Xie, Keith Jerome, Alexander Greninger
EPI_ISL_426164	hCoV-19/Korea/KCDC2004/2020	Asia / South Korea	2020-02-02	Division of Viral Diseases, Center for Laboratory Control of Infectious Diseases, Korea Centers for Diseases Control and Prevention	Division of Viral Diseases, Center for Laboratory Control of Infectious Diseases, Korea Centers for Diseases Control and Prevention	Jeong-Min Kim, Yoon-Seok Chung, Namjoo Lee, Mi-Seon Kim, Sang Hee Woo, Hye-Jun Jo, Sehee Park, Heui Man Kim, Jun-Sub Kim, Junhyeong Jang, Dong Hyun Song, Daesang Lee, Seong Tae Jeong, Myung Guk Han
EPI_ISL_426166	hCoV-19/Korea/KCDC2005/2020	Asia / South Korea	2020-02-04	Division of Viral Diseases, Center for Laboratory Control of Infectious Diseases, Korea Centers for Diseases Control and Prevention	Division of Viral Diseases, Center for Laboratory Control of Infectious Diseases, Korea Centers for Diseases Control and Prevention	Jeong-Min Kim, Yoon-Seok Chung, Namjoo Lee, Mi-Seon Kim, Sang Hee Woo, Hye-Jun Jo, Sehee Park, Heui Man Kim, Jun-Sub Kim, Junhyeong Jang, Myung Guk Han
EPI_ISL_426173	hCoV-19/Korea/KCDC2009/2020	Asia / South Korea	2020-02-07	Division of Viral Diseases, Center for Laboratory Control of Infectious Diseases, Korea Centers for Diseases Control and Prevention	Division of Viral Diseases, Center for Laboratory Control of Infectious Diseases, Korea Centers for Diseases Control and Prevention	Jeong-Min Kim, Yoon-Seok Chung, Namjoo Lee, Mi-Seon Kim, Sang Hee Woo, Hye-Jun Jo, Sehee Park, Heui Man Kim, Jun-Sub Kim, Junhyeong Jang, Myung Guk Han
EPI_ISL_426179	hCoV-19/India/c31/2020	Asia / India	2020-03-02	National Influenza Center, Indian Council of Medical Research - National Institute of Virology	Indian Council of Medical Research-National Institute of Virology, Microbial Containment Complex	Pragya D. Yadav, Varsha Potdar, Savita Patil, Dimpal A. Nyayanit, Triparna Majumdar, Manohar. L. Chaudhary, Gururaj Deshpande, Padinjaremattathil Thankappan Ullas, Anita Shete-Aich, Hitesh Dighe, Sreelekshmy Mohandas, Gajanan Sapkal, Atanu Basu, Amita Jain, Bharti Malhotra, Deepika Chaudhary, Sarah Cherian, Priya Abraham
EPI_ISL_426180	hCoV-19/Korea/KCDC2010/2020	Asia / South Korea	2020-02-05	Division of Viral Diseases, Center for Laboratory Control of Infectious Diseases, Korea Centers for Diseases Control and Prevention	Division of Viral Diseases, Center for Laboratory Control of Infectious Diseases, Korea Centers for Diseases Control and Prevention	Jeong-Min Kim, Yoon-Seok Chung, Namjoo Lee, Mi-Seon Kim, Sang Hee Woo, Hye-Jun Jo, Sehee Park, Heui Man Kim, Jun-Sub Kim, Junhyeong Jang, Myung Guk Han
EPI_ISL_426181	hCoV-19/Korea/KCDC2011/2020	Asia / South Korea	2020-02-23	Division of Viral Diseases, Center for Laboratory Control of Infectious Diseases, Korea Centers for Diseases Control and Prevention	Division of Viral Diseases, Center for Laboratory Control of Infectious Diseases, Korea Centers for Diseases Control and Prevention	Jeong-Min Kim, Yoon-Seok Chung, Namjoo Lee, Mi-Seon Kim, Sang Hee Woo, Hye-Jun Jo, Sehee Park, Heui Man Kim, Jun-Sub Kim, Junhyeong Jang, Myung Guk Han
EPI_ISL_426182	hCoV-19/Korea/KCDC2012/2020	Asia / South Korea	2020-02-09	Division of Viral Diseases, Center for Laboratory Control of Infectious Diseases, Korea Centers for Diseases Control and Prevention	Division of Viral Diseases, Center for Laboratory Control of Infectious Diseases, Korea Centers for Diseases Control and Prevention	Jeong-Min Kim, Yoon-Seok Chung, Namjoo Lee, Mi-Seon Kim, Sang Hee Woo, Hye-Jun Jo, Sehee Park, Heui Man Kim, Jun-Sub Kim, Junhyeong Jang, Myung Guk Han
EPI_ISL_426187	hCoV-19/Korea/KCDC2014/2020	Asia / South Korea	2020-02-12	Division of Viral Diseases, Center for Laboratory Control of Infectious Diseases, Korea Centers for Diseases Control and Prevention	Division of Viral Diseases, Center for Laboratory Control of Infectious Diseases, Korea Centers for Diseases Control and Prevention	Jeong-Min Kim, Yoon-Seok Chung, Namjoo Lee, Mi-Seon Kim, Sang Hee Woo, Hye-Jun Jo, Sehee Park, Heui Man Kim, Jun-Sub Kim, Junhyeong Jang, Myung Guk Han
EPI_ISL_410218	hCoV-19/Taiwan/NTU02/2020	Asia / Taiwan / Taipei	2020-02-05	Department of Laboratory Medicine, National Taiwan University Hospital	Microbial Genomics Core Lab, National Taiwan University Centers of Genomic and Precision Medicine	Shiou-Hwei Yeh, You-Yu Lin, Ya-Yun Lai, Chiao-Ling Li, Shan-Chwen Chang, Pei-Jer Chen, Sui-Yuan Chang
EPI_ISL_410301	hCoV-19/Nepal/61/2020	Asia / Nepal / Kathmandu	2020-01-13	National Influenza Centre, National Public Health Laboratory, Kathmandu, Nepal	The University of Hong Kong	Ranjit Sah , Runa Jha, Daniel Chu, Haogao Gu, Malik Peiris, Anup Bastola, Alfonso J. Rodriguez-Morales, Bibek Kumar Lal, Basu Dev Pandey, Leo Poon
EPI_ISL_412912	hCoV-19/Germany/Baden-Wuerttemberg-1/2020	Europe / Germany / Baden-Wuerttemberg	2020-02-25	State Health Office Baden-Wuerttemberg	Charité Universitätsmedizin Berlin, Institute of Virology	Victor M Corman, Julia Schneider, Barbara Mühlemann, Talitha Veith, Jörn Beheim-Schwarzbach, Terry Jones, Rainer Oehme, Silke Fischer, Christian Drosten
EPI_ISL_412968	hCoV-19/Japan/Hu_DP_Kng_19-020/2020	Asia / Japan	2020-02-10	unknown	Takayuki Hishiki Kanagawa Prefectural Institute of Public Health, Department of Microbiology	Hishiki,T., Suzuki,R., Sakuragi,J., Usui,K., Tanaka,Y., Kawai,J., Kogo,Y., Matsuki,Y., An,T., Hayashizaki,Y. and Takasaki,T.
EPI_ISL_412972	hCoV-19/Mexico/CDMX-InDRE_01/2020	North America / Mexico / Mexico City	2020-02-27	Instituto Nacional de Enfermedades Respiratorias	Instituto de Diagnostico y Referencia Epidemiologicos (INDRE)	Ramirez-Gonzalez Ernesto, Garces-Ayala Fabiola, Araiza-Rodriguez Adnan, Mendieta-Condado Edgar, Rodriguez-Maldonado Abril, Wong-Arambula Claudia, Vazquez-Perez Joel, Martinez Arturo, Boukadida Celia, Munoz-Medina Esteban, Sanchez Alejandro, Isa Pavel, Taboada Blanca, Lopez Susana, Arias Carlos, Barrera-Badillo Gisela, Hernandez-Rivas Lucia, Lopez-Martinez Irma
EPI_ISL_412973	hCoV-19/Italy/CDG1/2020	Europe / Italy / Lombardy	2020-02-20	Department of Infectious Diseases, Istituto Superiore di Sanità, Roma , Italy	Virology Laboratory, Scientific Department, Army Medical Center	Paola Stefanelli, Stefano Fiore, Antonella Marchi, Eleonora Benedetti, Concetta Fabiani, Giovanni Faggioni, Antonella Fortunato, Riccardo De Santis, Silvia Fillo, Anna Anselmo, Andrea Ciammaruconi, Stefano Palomba, Florigio Lista
EPI_ISL_412974	hCoV-19/Italy/SPL1/2020	Europe / Italy / Rome	2020-01-29	Department of Infectious Diseases, Istituto Superiore di Sanità, Rome, Italy	Virology Laboratory, Scientific Department, Army Medical Center	Paola Stefanelli, Stefano Fiore, Antonella Marchi, Eleonora Benedetti, Concetta Fabiani, Giovanni Faggioni, Antonella Fortunato, Silvia Fillo, Riccardo De Santis, Andrea Ciammaruconi, Giancarlo Petralito, Filippo Molinari, Florigio Lista
EPI_ISL_415105	hCoV-19/Brazil/BA-312/2020	South America / Brazil / Bahia / Feira de Santana	2020-03-04	Laboratório Central de Saúde Pública Professor Gonçalo Moniz – LACEN/BA	Instituto Oswaldo Cruz FIOCRUZ - Laboratory of Respiratory Viruses and Measles (LVRS)	Paola Resende, Allison Fabri, Joilson Xavier, Sunando Roy, Fernando Motta, Aline Mattos, Milene Miranda, Cristiana Garcia, Braulia Caetano, Maria Ogrzewalska, Jonathan Lopes, Luciana Appolinario, Maria Nóbrega, Marilda Siqueira
EPI_ISL_415128	hCoV-19/Brazil/ES-225/2020	South America / Brazil / Espirito Santo / Vila Velha	2020-02-29	LACEN/ES - Laboratório Central de Saúde Pública do Espírito Santo	Instituto Oswaldo Cruz FIOCRUZ - Laboratory of Respiratory Viruses and Measles (LVRS)	Paola Resende, Allison Fabri, Joilson Xavier, Sunando Roy, Fernando Motta, Aline Mattos, Milene Miranda, Cristiana Garcia, Braulia Caetano, Maria Ogrzewalska, Jonathan Lopes, Luciana Appolinario, Maria Nóbrega, Marilda Siqueira
EPI_ISL_416402	hCoV-19/Shanghai/SH0115/2020	Asia / China / Shanghai	2020-02-11	Shanghai Public Health Clinical Center, Shanghai Medical College, Fudan University	National Research Center for Translational Medicine (Shanghai), Ruijin Hospital affiliated to Shanghai Jiao Tong University School of Medicine & Shanghai Public Health Clinical Center	Shengyue Wang, Xiaonan Zhang, Gang Lu, Yun Tan, Yun Ling, Hongzhou Lu, Saijuan Chen
EPI_ISL_416407	hCoV-19/Shanghai/SH0126/2020	Asia / China / Shanghai	2020-02-15	Shanghai Public Health Clinical Center, Shanghai Medical College, Fudan University	National Research Center for Translational Medicine (Shanghai), Ruijin Hospital affiliated to Shanghai Jiao Tong University School of Medicine & Shanghai Public Health Clinical Center	Shengyue Wang, Xiaonan Zhang, Gang Lu, Yun Tan, Yun Ling, Hongzhou Lu, Saijuan Chen
EPI_ISL_416415	hCoV-19/Australia/VIC07/2020	Oceania / Australia / Victoria / Melbourne	2020-02-08	Victorian Infectious Diseases Reference Laboratory (VIDRL)	Victorian Infectious Diseases Reference Laboratory and Microbiological Diagnostic Unit Public Health Laboratory, Doherty Institute	Caly L., Seemann T., Schultz M., Druce J., Taiaroa, G.
EPI_ISL_416427	hCoV-19/Vietnam/38142/2020	Asia / Vietnam / Thanhhoa	2020-01-24	National Influenza Center, National Institute of Hygiene and Epidemiology (NIHE)	National Influenza Center, National Institute of Hygiene and Epidemiology (NIHE)	Le Quynh Mai, Taichiro Takemura, Meng Ling Moi, Takeshi Nabeshima, Nguyen Le Khanh Hang, Hoang Vu Mai Phuong, Ung Thi Hong Trang, Le Thi Thanh, Nguyen Vu Son, Vuong Duc Cuong, Pham Thi Hien, Tran Thu Huong, Nguyen Phuong Anh, Pham Hong Quynh Anh, Kouichi Morita, Futoshi Hasebe, Dang Duc Anh
EPI_ISL_416428	hCoV-19/Vietnam/39607/2020	Asia / Vietnam / Quangning	2020-03-07	National Influenza Center, National Institute of Hygiene and Epidemiology (NIHE)	National Influenza Center, National Institute of Hygiene and Epidemiology (NIHE)	Le Quynh Mai, Taichiro Takemura, Meng Ling Moi, Takeshi Nabeshima, Nguyen Le Khanh Hang, Hoang Vu Mai Phuong, Ung Thi Hong Trang, Le Thi Thanh, Nguyen Vu Son, Vuong Duc Cuong, Pham Thi Hien, Tran Thu Huong, Nguyen Phuong Anh, Pham Hong Quynh Anh, Kouichi Morita, Futoshi Hasebe, Dang Duc Anh
EPI_ISL_416429	hCoV-19/Vietnam/CM99/2020	Asia / Vietnam / Vinhphuc	2020-02-11	National Influenza Center, National Institute of Hygiene and Epidemiology (NIHE)	National Influenza Center, National Institute of Hygiene and Epidemiology (NIHE)	Le Quynh Mai, Taichiro Takemura, Meng Ling Moi, Takeshi Nabeshima, Nguyen Le Khanh Hang, Hoang Vu Mai Phuong, Ung Thi Hong Trang, Le Thi Thanh, Nguyen Vu Son, Vuong Duc Cuong, Pham Thi Hien, Tran Thu Huong, Nguyen Phuong Anh, Pham Hong Quynh Anh, Kouichi Morita, Futoshi Hasebe, Dang Duc Anh
EPI_ISL_416430	hCoV-19/Vietnam/CM295/2020	Asia / Vietnam / Hanoi	2020-03-06	National Influenza Center, National Institute of Hygiene and Epidemiology (NIHE)	National Influenza Center, National Institute of Hygiene and Epidemiology (NIHE)	Le Quynh Mai, Taichiro Takemura, Meng Ling Moi, Takeshi Nabeshima, Nguyen Le Khanh Hang, Hoang Vu Mai Phuong, Ung Thi Hong Trang, Le Thi Thanh, Nguyen Vu Son, Vuong Duc Cuong, Pham Thi Hien, Tran Thu Huong, Nguyen Phuong Anh, Pham Hong Quynh Anh, Kouichi Morita, Futoshi Hasebe, Dang Duc Anh
EPI_ISL_416432	hCoV-19/Saudi Arabia/KAIMRC-Alghoribi/2020	Asia / Saudi Arabia / Riyadh	2020-03-07	Clinical Microbiology Lab	Infectious Disease Research Department, King Abdullah International Medical Research Center (KAIMRC)	Majed Alghoribi, Sadeem Alhayli, Abdulrahman Alswaji, Liliane Okdah, Sameera Al Johani, Michel Doumith
EPI_ISL_416458	hCoV-19/Kuwait/KU12/2020	Asia / Kuwait / Hawali	2020-03-02	Virology laboratory Ministry of Health Kuwait sequenced at Dasman Diabetes Institute	Dasman Diabetes Institute	Fahd Al-Mulla, Sumi John, Sara Alqabandi, Rasheeba iqbal, Motasem Melhem, Ebaa alOzairi, Qais Al-Duwairi
EPI_ISL_416477	hCoV-19/Georgia/Tb-390/2020	Asia / Georgia / Tbilisi	2020-03-08	R. G. Lugar Center for Public Health Research, National Center for Disease Control and Public Health (NCDC) of Georgia.	R. G. Lugar Center for Public Health Research, National Center for Disease Control and Public Health (NCDC) of Georgia.	Marine Murtskhvaladze, Nato Kotaria, Ann Machablishvili, Lela Sabadze, Mari Gavashelidze, Ana Papkiauri, Meri Pantsulaia, Gvantsa Brachveli, Tata Imnadze, Tamar Jashiashvili, Tea Tevdoradze, Ketevan Sidamonidze, Ekaterine Khmaladze, Ekaterine Zhghenti, Roena Sukhiashvili, Mariam Zakalashvili, Lela Urushadze, Magda Dgebuadze, Giorgi Tomashvili, Davit Tsaguria, Ekaterine Zangaladze, Nino Berishvili…
EPI_ISL_416478	hCoV-19/Georgia/Tb-673/2020	Asia / Georgia / Tbilisi	2020-03-14	R. G. Lugar Center for Public Health Research, National Center for Disease Control and Public Health (NCDC) of Georgia.	R. G. Lugar Center for Public Health Research, National Center for Disease Control and Public Health (NCDC) of Georgia.	Marine Murtskhvaladze, Nato Kotaria, Ann Machablishvili, Lela Sabadze, Mari Gavashelidze, Ana Papkiauri, Meri Pantsulaia, Gvantsa Brachveli, Tata Imnadze, Tamar Jashiashvili, Tea Tevdoradze, Ketevan Sidamonidze, Ekaterine Khmaladze, Ekaterine Zhghenti, Roena Sukhiashvili, Mariam Zakalashvili, Lela Urushadze, Magda Dgebuadze, Giorgi Tomashvili, Davit Tsaguria, Ekaterine Zangaladze, Nino Berishvili…
EPI_ISL_416480	hCoV-19/Georgia/Tb-537/2020	Asia / Georgia / Tbilisi	2020-03-11	R. G. Lugar Center for Public Health Research, National Center for Disease Control and Public Health (NCDC) of Georgia.	R. G. Lugar Center for Public Health Research, National Center for Disease Control and Public Health (NCDC) of Georgia.	Ann Machablishvili, Nato Kotaria, Marine Murtskhvaladze, Lela Sabadze, Mari Gavashelidze, Ana Papkiauri, Meri Pantsulaia, Gvantsa Brachveli, Tata Imnadze, Tamar Jashiashvili, Tea Tevdoradze, Ketevan Sidamonidze, Ekaterine Khmaladze, Ekaterine Zhghenti, Roena Sukhiashvili, Mariam Zakalashvili, Lela Urushadze, Magda Dgebuadze, Giorgi Tomashvili, Davit Tsaguria, Ekaterine Zangaladze, Nino Berishvili…
EPI_ISL_416481	hCoV-19/Georgia/Tb-712/2020	Asia / Georgia / Tbilisi	2020-03-16	R. G. Lugar Center for Public Health Research, National Center for Disease Control and Public Health (NCDC) of Georgia.	R. G. Lugar Center for Public Health Research, National Center for Disease Control and Public Health (NCDC) of Georgia.	Gvantsa Chanturia, Marine Murtskhvaladze, Nato Kotaria, Ann Machablishvili, Lela Sabadze, Mari Gavashelidze, Ana Papkiauri, Meri Pantsulaia, Gvantsa Brachveli, Tata Imnadze, Tamar Jashiashvili, Tea Tevdoradze, Ketevan Sidamonidze, Ekaterine Khmaladze, Ekaterine Zhghenti, Roena Sukhiashvili, Mariam Zakalashvili, Lela Urushadze, Magda Dgebuadze, Giorgi Tomashvili, Davit Tsaguria, Ekaterine Zangalad…
EPI_ISL_416482	hCoV-19/Georgia/Tb/2020	Asia / Georgia / Tbilisi	2020-03-13	R. G. Lugar Center for Public Health Research, National Center for Disease Control and Public Health (NCDC) of Georgia.	R. G. Lugar Center for Public Health Research, National Center for Disease Control and Public Health (NCDC) of Georgia.	Adam Kotorashvili, Marine Murtskhvaladze, Nato Kotaria, Ann Machablishvili, Lela Sabadze, Mari Gavashelidze, Ana Papkiauri, Meri Pantsulaia, Gvantsa Brachveli, Tata Imnadze, Tamar Jashiashvili, Tea Tevdoradze, Ketevan Sidamonidze, Ekaterine Khmaladze, Ekaterine Zhghenti, Roena Sukhiashvili, Mariam Zakalashvili, Lela Urushadze, Magda Dgebuadze, Giorgi Tomashvili, Davit Tsaguria, Ekaterine Zangalad…
EPI_ISL_416488	hCoV-19/Poland/PL_P1/2020	Europe / Poland / Zielonogorskie	2020-03-03	ViroGenetics - BSL3 Laboratory of Virology; Human Genome Variation Research Group & Genomics Centre MCB; Bioinformatics Research Group Department of Virology	ViroGenetics - BSL3 Laboratory of Virology; Human Genome Variation Research Group & Genomics Centre MCB; Bioinformatics Research Group Department of Virology	Aleksandra Milewska, Ewelina Pośpiech, Agata Jarosz, Adrianna Klajmon, Kamila Marszałek, Katarzyna Pancer, Magdalena Rzeczkowska, Tomasz Wołkowicz, Katarzyna Zacharczuk, Agnieszka Kołakowska-Kulesza, Natalia Wolaniuk, Ewelina Hallman-Szelińska, Paweł P Łabaj, Wojciech Branicki, Krzysztof Pyrć
EPI_ISL_416503	hCoV-19/France/B2334/2020	Europe / France / Bretagne / Rennes	2020-03-01	CHRU Pontchaillou - Laboratoire de Virologie	National Reference Center for Viruses of Respiratory Infections, Institut Pasteur, Paris	Mélnie Albert, Marion Barbet, Sylvie Behillil, Méline Bizard, Angela Brisebarre, Flora Donati, Etienne Simon-Lorière, Vincent Enouf, Maud Vanpeene, Sylvie van der Werf, Gisèle Lagathu
EPI_ISL_416519	hCoV-19/New Zealand/20VR0189/2020	Oceania / New Zealand / Auckland	2020-03-02	Auckland Hospital	Institute of Environmental Science and Research (ESR)	Matt Storey, Xiaoyun Ren, Gary McAuliffe, Sally Roberts, Matthew Blakiston, Erasmus Smit, Lauren Jelly, Joep de Ligt
EPI_ISL_416522	hCoV-19/Saudi Arabia/SCDC-3324/2020	Asia / Saudi Arabia	2020-03-10	Public Health Laboratory, Saudi CDC	Public Health Laboratory, Saudi CDC	Albarrag,A
EPI_ISL_416524	hCoV-19/Japan/SMU-0311S2/2020	Asia / Japan / Saitama	2020-03-11	Saitama Medical University Hospital	Saitama Medical University	Kazuo Imai
EPI_ISL_416538	hCoV-19/New Zealand/20VR0275/2020	Oceania / New Zealand / Wellington	2020-03-15	Wellington Hospital	Institute of Environmental Science and Research (ESR)	Wellington SCL, Wellington Hospital, Riddiford Street, Newtown, Wellington 6021, New Zealand
EPI_ISL_416570	hCoV-19/Japan/DP0065/2020	Asia / Japan / unknown	2020-02-15	Japanese Quarantine Stations	Pathogen Genomics Center, National Institute of Infectious Diseases	Tsuyoshi Sekizuka, Kentaro Itokawa, Rina Tanaka, Masanori Hashino, Tsutomu Kageyama, Shinji Saito, Ikuyo Takayama, Hideki Hasegawa, Takuri Takahashi, Hajime Kamiya, Takuya Yamagishi, Motoi Suzuki, Takaji Wakita, Makoto Kuroda
EPI_ISL_417705	hCoV-19/Iceland/65/2020	Europe / Iceland / Reykjavik	2020-03-07	The National University Hospital of Iceland	deCODE genetics	Daniel F Gudbjartsson; Agnar Helgason; Hakon Jonsson; Olafur T Magnusson; Pall Melsted; Gudmundur L Norddahl; Jona Saemundsdottir; Asgeir Sigurdsson; Patrick Sulem; Arna B Agustsdottir; Berglind Eiriksdottir; Run Fridriksdottir; Elisabet E Gardarsdottir; Gudmundur Georgsson; Olafia S Gretarsdottir; Kjartan R Gudmundsson; Thora R Gunnarsdottir; Arnaldur Gylfason; Hilma Holm; Brynjar O Jensson; Asl…
EPI_ISL_417728	hCoV-19/Iceland/70/2020	Europe / Iceland / Reykjavik	2020-03-08	The National University Hospital of Iceland	deCODE genetics	Daniel F Gudbjartsson; Agnar Helgason; Hakon Jonsson; Olafur T Magnusson; Pall Melsted; Gudmundur L Norddahl; Jona Saemundsdottir; Asgeir Sigurdsson; Patrick Sulem; Arna B Agustsdottir; Berglind Eiriksdottir; Run Fridriksdottir; Elisabet E Gardarsdottir; Gudmundur Georgsson; Olafia S Gretarsdottir; Kjartan R Gudmundsson; Thora R Gunnarsdottir; Arnaldur Gylfason; Hilma Holm; Brynjar O Jensson; Asl…
EPI_ISL_417773	hCoV-19/Iceland/30/2020	Europe / Iceland / Reykjavik	2020-03-03	The National University Hospital of Iceland	deCODE genetics	Daniel F Gudbjartsson; Agnar Helgason; Hakon Jonsson; Olafur T Magnusson; Pall Melsted; Gudmundur L Norddahl; Jona Saemundsdottir; Asgeir Sigurdsson; Patrick Sulem; Arna B Agustsdottir; Berglind Eiriksdottir; Run Fridriksdottir; Elisabet E Gardarsdottir; Gudmundur Georgsson; Olafia S Gretarsdottir; Kjartan R Gudmundsson; Thora R Gunnarsdottir; Arnaldur Gylfason; Hilma Holm; Brynjar O Jensson; Asl…
EPI_ISL_417795	hCoV-19/Iceland/144/2020	Europe / Iceland / Reykjavik	2020-03-13	The National University Hospital of Iceland	deCODE genetics	Daniel F Gudbjartsson; Agnar Helgason; Hakon Jonsson; Olafur T Magnusson; Pall Melsted; Gudmundur L Norddahl; Jona Saemundsdottir; Asgeir Sigurdsson; Patrick Sulem; Arna B Agustsdottir; Berglind Eiriksdottir; Run Fridriksdottir; Elisabet E Gardarsdottir; Gudmundur Georgsson; Olafia S Gretarsdottir; Kjartan R Gudmundsson; Thora R Gunnarsdottir; Arnaldur Gylfason; Hilma Holm; Brynjar O Jensson; Asl…
EPI_ISL_417861	hCoV-19/Iceland/73/2020	Europe / Iceland / Reykjavik	2020-03-09	The National University Hospital of Iceland	deCODE genetics	Daniel F Gudbjartsson; Agnar Helgason; Hakon Jonsson; Olafur T Magnusson; Pall Melsted; Gudmundur L Norddahl; Jona Saemundsdottir; Asgeir Sigurdsson; Patrick Sulem; Arna B Agustsdottir; Berglind Eiriksdottir; Run Fridriksdottir; Elisabet E Gardarsdottir; Gudmundur Georgsson; Olafia S Gretarsdottir; Kjartan R Gudmundsson; Thora R Gunnarsdottir; Arnaldur Gylfason; Hilma Holm; Brynjar O Jensson; Asl…
EPI_ISL_417878	hCoV-19/Slovakia/SK-BMC2/2020	Europe / Slovakia / Bratislava	2020-03-07	Institute of Virology, Biomedical Research Center of the Slovak Academy of Sciences, Bratislava; Public Health Authority of the Slovak Republic, Bratislava	Institute of Virology, Biomedical Research Center of the Slovak Academy of Sciences, Bratislava; Comenius University Science Park, Bratislava	Monika Slávikova, Martina Ličková, Sabina Fumačová Havlíková, Juraj Koči, Juraj Kopáček, Elena Tichá, Edita Staroňová, Jaroslav Budiš, Werner Krampl, Miroslav Böhmer, Diana Rusňáková, Tomáš Szemeš, Boris Klempa
EPI_ISL_417879	hCoV-19/Slovakia/SK-BMC5/2020	Europe / Slovakia / Kosice	2020-03-06	Institute of Virology, Biomedical Research Center of the Slovak Academy of Sciences, Bratislava; Public Health Authority of the Slovak Republic, Bratislava	Institute of Virology, Biomedical Research Center of the Slovak Academy of Sciences, Bratislava; Comenius University Science Park, Bratislava	Monika Slávikova, Martina Ličková, Sabina Fumačová Havlíková, Juraj Koči, Juraj Kopáček, Elena Tichá, Edita Staroňová, Jaroslav Budiš, Werner Krampl, Miroslav Böhmer, Diana Rusňáková, Tomáš Szemeš, Boris Klempa
EPI_ISL_417880	hCoV-19/Slovakia/SK-BMC6/2020	Europe / Slovakia / Martin	2020-03-08	Institute of Virology, Biomedical Research Center of the Slovak Academy of Sciences, Bratislava; Public Health Authority of the Slovak Republic, Bratislava	Institute of Virology, Biomedical Research Center of the Slovak Academy of Sciences, Bratislava; Comenius University Science Park, Bratislava	Monika Slávikova, Martina Ličková, Sabina Fumačová Havlíková, Juraj Koči, Juraj Kopáček, Elena Tichá, Edita Staroňová, Jaroslav Budiš, Werner Krampl, Miroslav Böhmer, Diana Rusňáková, Tomáš Szemeš, Boris Klempa
EPI_ISL_421252	hCoV-19/Pingxiang/JX5/2020	Asia / China / Jiangxi / Pingxiang	2020-01-11	Jiangxi Province Center for Disease Control and Prevention	Jiangxi Province Center for Disease Control and Prevention	JianXiong Li,Ying Xiong,Tian Gong,Yong Shi,Jun Zhou,Fang Xiao,ShiWen Liu,XiaoQing Liu,Gang Xu,DaJin Xiao,Xin Ran,YanNi Zhang
EPI_ISL_421275	hCoV-19/Russia/Moscow_PMVL-1/2020	Europe / Russia / Moscow	2020-03-18	Russian State Collection of Viruses	Pathogenic Microorganisms Variability Laboratory	Alexey Shchetinin, Maria Nikiforova, Nadezhda Kuznetsova, Ekaterina Aksenova, Marina Kunda, Natalia Ryzhova, Olga Voronina, Inna Dolzhikova, Daria Grousova, Andrey Botikov, Denis Logunov, Alexander Gintsburg, Vladimir Gushchin
EPI_ISL_422407	hCoV-19/Taiwan/NTU04/2020	Asia / Taiwan / Taipei	2020-03-04	Department of Laboratory Medicine, National Taiwan University Hospital	Microbial Genomics Core Lab, National Taiwan University Centers of Genomic and Precision Medicine	Shiou-Hwei Yeh, You-Yu Lin, Ya-Yun Lai, Chiao-Ling Li, Shan-Chwen Chang, Pei-Jer Chen, Sui-Yuan Chang
EPI_ISL_422422	hCoV-19/Taiwan/NTU21/2020	Asia / Taiwan / Taipei	2020-03-19	Department of Laboratory Medicine, National Taiwan University Hospital	Microbial Genomics Core Lab, National Taiwan University Centers of Genomic and Precision Medicine	Shiou-Hwei Yeh, You-Yu Lin, Ya-Yun Lai, Chiao-Ling Li, Shan-Chwen Chang, Pei-Jer Chen, Sui-Yuan Chang
EPI_ISL_422427	hCoV-19/Kuwait/KU008/2020	Asia / Kuwait / Dasman	2020-03-16	JABER AL AHMAD AL SABAH HOSPITAL – KUWAIT CITY	Dasman Diabetes Institute	Fahd Al-Mulla, Rasheeba Iqbal, Sumi John, Ebaa Al-Ozairi, Qais Al-Duwairi
EPI_ISL_422429	hCoV-19/Singapore/36/2020	Asia / Singapore	2020-02-16	National Public Health Laboratory, National Centre for Infectious Diseases	National Public Health Laboratory, National Centre for Infectious Diseases	Mak TM, Octavia S, Cui L, Lin RTP
EPI_ISL_422430	hCoV-19/Singapore/37/2020	Asia / Singapore	2020-03-13	National Public Health Laboratory, National Centre for Infectious Diseases	National Public Health Laboratory, National Centre for Infectious Diseases	Mak TM, Octavia S, Cui L, Lin RTP
EPI_ISL_423591	hCoV-19/England/20148043704/2020	Europe / United Kingdom / England	2020-04-02	Respiratory Virus Unit, Microbiology Services Colindale, Public Health England	Respiratory Virus Unit, Microbiology Services Colindale, Public Health England	Monica Galiano, Shahjahan Miah, Angie Lackenby, Omolola Akinbami, Tiina Talts, Leena Bhaw, Richard Myers, Steven Platt, Kirstin Edwards, Jonathan Hubb, Joanna Ellis, Maria Zambon
EPI_ISL_424972	hCoV-19/Taiwan/CGMH-CGU-16/2020	Asia / Taiwan / Taoyuan	2020-03-16	Laboratory Medicine	Department of Laboratory Medicine, Lin-Kou Chang Gung Memorial Hospital, Taoyuan, Taiwan	Kuo-Chien Tsao, Yu-Nong Gong, Shu-Li Yang, Yi-Chun Liu, Chung-Guei Huang, Mei-Jen Hsiao, Po-Wei Huang, Cheng-Ta Yang, Cheng-Hsun Chiu, Peng-Nien Huang, Kuo-Ming Lee, Guang-Wu Chen, Shin-Ru Shih
EPI_ISL_424975	hCoV-19/Taiwan/CGMH-CGU-19/2020	Asia / Taiwan / Taoyuan	2020-03-18	Laboratory Medicine	Department of Laboratory Medicine, Lin-Kou Chang Gung Memorial Hospital, Taoyuan, Taiwan	Kuo-Chien Tsao, Yu-Nong Gong, Shu-Li Yang, Yi-Chun Liu, Chung-Guei Huang, Mei-Jen Hsiao, Po-Wei Huang, Cheng-Ta Yang, Cheng-Hsun Chiu, Peng-Nien Huang, Kuo-Ming Lee, Guang-Wu Chen, Shin-Ru Shih
EPI_ISL_406030	hCoV-19/Shenzhen/HKU-SZ-002/2020	Asia / China / Guangdong / Shenzhen	2020-01-10	The University of Hong Kong - Shenzhen Hospital	Li Ka Shing Faculty of Medicine, The University of Hong Kong	Chan,J.F.-W., Yuan,S., Kok,K.H., To,K.K.-W., Chu,H., Yang,J., Xing,F., Liu,J., Yip,C.C.-Y., Poon,R.W.-S., Tsai,H.W., Lo,S.K.-F., Chan,K.H., Poon,V.K.-M., Chan,W.M., Ip,J.D., Cai,J.P., Cheng,V.C.-C., Chen,H., Hui,C.K.-M. and Yuen,K.Y.
EPI_ISL_406031	hCoV-19/Taiwan/2/2020	Asia / Taiwan / Kaohsiung	2020-01-23	Centers for Disease Control, R.O.C. (Taiwan)	Centers for Disease Control, R.O.C. (Taiwan)	Ji-Rong Yang, Yu-Chi Lin, Jung-Jung Mu, Ming-Tsan Liu, Shu-Ying Li
EPI_ISL_406034	hCoV-19/USA/CA1/2020	North America / USA / California / Los Angeles	2020-01-23	California Department of Public Health	Pathogen Discovery, Respiratory Viruses Branch, Division of Viral Diseases, Centers for Dieases Control and Prevention	Anna Uehara, Krista Queen, Ying Tao, Yan Li, Clinton R. Paden, Jing Zhang, Xiaoyan Lu, Brian Lynch, Senthil Kumar K. Sakthivel, Brett L. Whitaker, Shifaq Kamili, Lijuan Wang, Janna' R. Murray, Susan I. Gerber, Stephen Lindstrom, Suxiang Tong
EPI_ISL_407313	hCoV-19/Hangzhou/HZCDC0001/2020	Asia / China / Zhejiang / Hangzhou	2020-01-19	Hangzhou Center for Disease Control and Prevention	Hangzhou Center for Disease Control and Prevention	Jun Li, Haoqiu Wang, Hua Yu, Lingfeng Mao, Xinfen Yu, Zhou Sun, Qingxin Kong, Xin Qian, Shuchang Chen, Xuchu Wang
EPI_ISL_408665	hCoV-19/Japan/TY-WK-012/2020	Asia / Japan / Tokyo	2020-01-29	Dept. of Virology III, National Institute of Infectious Diseases	Pathogen Genomics Center, National Institute of Infectious Diseases	Tsuyoshi Sekizuka, Shutoku Matsuyama, Naganori Nao, Kazuya Shirato, Makoto Takeda, Makoto Kuroda
EPI_ISL_408667	hCoV-19/Japan/TY-WK-521/2020	Asia / Japan / Tokyo	2020-01-31	Dept. of Virology III, National Institute of Infectious Diseases	Pathogen Genomics Center, National Institute of Infectious Diseases	Tsuyoshi Sekizuka, Shutoku Matsuyama, Naganori Nao, Kazuya Shirato, Makoto Takeda, Makoto Kuroda
EPI_ISL_408670	hCoV-19/USA/WI1/2020	North America / USA / Wisconsin	2020-01-31	Wisconsin Department of Health Services	Pathogen Discovery, Respiratory Viruses Branch, Division of Viral Diseases, Centers for Dieases Control and Prevention	Jing Zhang, Anna Uehara, Krista Queen, Yan Li, Ying Tao, Clinton R. Paden, Xiaoyan Lu, Brian Lynch, Senthil Kumar K. Sakthivel, Brett L. Whitaker, Shifaq Kamili, Lijuan Wang, Janna' R. Murray, Susan I. Gerber, Stephen Lindstrom, Suxiang Tong
EPI_ISL_414414	hCoV-19/Australia/QLD09/2020	Oceania / Australia / Queensland / Gold Coast	2020-02-29	Pathology Queensland	Public Health Virology Laboratory	Bixing Huang, Alyssa Pyke, Amanda De Jong, Andrew Van Den Hurk, Carmel Taylor, David Warrilow, Doris Genge, Elisabeth Gamez, Glen Hewitson, Ian Maxwell Mackay, Inga Sultana, Jamie McMahon, Jean Barcelon, Judy Northill, Mitchell Finger, Natalie Simpson, Neelima Nair, Peter Burtonclay, Peter Moore, Sarah Wheatley, Sean Moody, Sonja Hall-Mendelin, Timothy Gardam, and Frederick Moore
EPI_ISL_414451	hCoV-19/Netherlands/NoordBrabant_6/2020	Europe / Netherlands / Noord Brabant	2020-03-06	Dutch COVID-19 response team	Erasmus Medical Center	David Nieuwenhuijse, Bas Oude Munnink, Reina Sikkema, Claudia Schapendonk, Irina Chestakova, Anne van der Linden, Mark Pronk, Pascal Lexmond, Corien Swaan, Manon Haverkate, Madelief Mollers, Mart Stein, Sandra Kengne Kamga Mobou, Jeroen van Kampen, Jolanda Voermans, Aura Timen, Corine GeurtsvanKessel, Annemiek van der Eijk, Richard Molenkamp, Marion Koopmans, on behalf of the Dutch national COVID…
EPI_ISL_414467	hCoV-19/Netherlands/ZuidHolland_7/2020	Europe / Netherlands / Zuid Holland	2020-03-05	Dutch COVID-19 response team	Erasmus Medical Center	David Nieuwenhuijse, Bas Oude Munnink, Reina Sikkema, Claudia Schapendonk, Irina Chestakova, Anne van der Linden, Mark Pronk, Pascal Lexmond, Corien Swaan, Manon Haverkate, Madelief Mollers, Mart Stein, Sandra Kengne Kamga Mobou, Jeroen van Kampen, Jolanda Voermans, Aura Timen, Corine GeurtsvanKessel, Annemiek van der Eijk, Richard Molenkamp, Marion Koopmans, on behalf of the Dutch national COVID…
EPI_ISL_414487	hCoV-19/Ireland/COR-20134/2020	Europe / Ireland / Cork	2020-03-04	UCD National Virus Reference Laboratory	UCD National Virus Reference Laboratory	Michael Carr, Gabriel Gonzalez, Jonathan Dean, Suzie Coughlan, Alison Murphy, Kevin Byrne, Ken Wolfe, Jeff Connell, Brendan Loftus, Cillian F De Gascun
EPI_ISL_414499	hCoV-19/Germany/NRW-04/2020	Europe / Germany / North Rhine Westphalia / Heinsberg District	2020-02-26	Center of Medical Microbiology, Virology, and Hospital Hygiene, University of Duesseldorf	Center of Medical Microbiology, Virology, and Hospital Hygiene, University of Duesseldorf	Ortwin Adams, Marcel Andree, Alexander Dilthey, Torsten Feldt, Sandra Hauka, Torsten Houwaart, Björn-Erik Jensen, Detlef Kindgen-Milles, Malte Kohns Vasconcelos, Klaus Pfeffer, Tina Senff, Daniel Strelow, Jörg Timm, Andreas Walker, Tobias Wienemann
EPI_ISL_415702	hCoV-19/Switzerland/SZ1417/2020	Europe / Switzerland	2020-03-02	Hôpitaux universitaires de Genève Laboratoire de Virologie	Hôpitaux universitaires de Genève Laboratoire de Virologie	Laubscher F.
EPI_ISL_415704	hCoV-19/Switzerland/BE2536/2020	Europe / Switzerland	2020-03-04	Hôpitaux universitaires de Genève Laboratoire de Virologie	Hôpitaux universitaires de Genève Laboratoire de Virologie	Laubscher F.
EPI_ISL_415706	hCoV-19/Switzerland/GE06207/2020	Europe / Switzerland	2020-03-06	Hôpitaux universitaires de Genève Laboratoire de Virologie	Hôpitaux universitaires de Genève Laboratoire de Virologie	Laubscher F.
EPI_ISL_415707	hCoV-19/Switzerland/GE6679/2020	Europe / Switzerland	2020-03-08	Hôpitaux universitaires de Genève Laboratoire de Virologie	Hôpitaux universitaires de Genève Laboratoire de Virologie	Laubscher F.
EPI_ISL_415708	hCoV-19/Switzerland/GE4984/2020	Europe / Switzerland	2020-03-07	Hôpitaux universitaires de Genève Laboratoire de Virologie	Hôpitaux universitaires de Genève Laboratoire de Virologie	Laubscher F.
EPI_ISL_415741	hCoV-19/Taiwan/CGMH-CGU-03/2020	Asia / Taiwan / Taoyuan	2020-02-26	Laboratory Medicine	Department of Laboratory Medicine, Lin-Kou Chang Gung Memorial Hospital, Taoyuan, Taiwan	Kuo-Chien Tsao, Yu-Nong Gong, Shu-Li Yang, Yi-Chun Liu, Chung-Guei Huang, Po-Wei Huang, Mei-Jen Hsiao, Cheng-Ta Yang, Cheng-Hsun Chiu, Chi-Hsien Huang, Kuang-Tso Le, Shu-Min Lin, Peng-Nien Huang, Kuo-Ming Lee, Guang-Wu Chen, Shin-Ru Shih
EPI_ISL_415743	hCoV-19/Taiwan/CGMH-CGU-05/2020	Asia / Taiwan / Taoyuan	2020-02-27	Laboratory Medicine	Department of Laboratory Medicine, Lin-Kou Chang Gung Memorial Hospital, Taoyuan, Taiwan	Kuo-Chien Tsao, Yu-Nong Gong, Shu-Li Yang, Yi-Chun Liu, Chung-Guei Huang, Po-Wei Huang, Mei-Jen Hsiao, Cheng-Ta Yang, Cheng-Hsun Chiu, Chi-Hsien Huang, Kuang-Tso Le, Shu-Min Lin, Peng-Nien Huang, Kuo-Ming Lee, Guang-Wu Chen, Shin-Ru Shih
EPI_ISL_415787	hCoV-19/Peru/010/2020	South America / Peru / Lima	2020-03-10	Laboratorio de Referencia Nacional de Virus Respiratorio. Instituto Nacional de Salud. Peru	Laboratorio de Referencia Nacional de Biotecnologia y Biologia Molecular.Instituto Nacional de Salud.Peru	Carlos Padilla Rojas, Priscila Lope Pari, Karolyn Vega Chozo, Johanna Balbuena Torres, Omar Caceres Rey, Hemri Bailon Calderon, Maribel Huaringa Nuñez, Nancy Rojas Serrano
EPI_ISL_418002	hCoV-19/Portugal/PT0017/2020	Europe / Portugal	2020-03-11	CHU Coimbra	Instituto Nacional de Saude (INSA)	Guiomar et al
EPI_ISL_418004	hCoV-19/Portugal/PT0019/2020	Europe / Portugal	2020-03-12	ARS Algarve - Laboratório Laura Ayres	Instituto Nacional de Saude (INSA)	Guiomar et al
EPI_ISL_418008	hCoV-19/Portugal/PT0023/2020	Europe / Portugal	2020-03-13	H Braga	Instituto Nacional de Saude (INSA)	Guiomar et al
EPI_ISL_418012	hCoV-19/Portugal/PT0027/2020	Europe / Portugal	2020-03-06	CHULC - H Curry Cabral	Instituto Nacional de Saude (INSA)	Guiomar et al
EPI_ISL_418015	hCoV-19/Portugal/PT0030/2020	Europe / Portugal	2020-03-09	CHULC - H Curry Cabral	Instituto Nacional de Saude (INSA)	Guiomar et al
EPI_ISL_418016	hCoV-19/Portugal/PT0031/2020	Europe / Portugal	2020-03-10	CHULC - H Curry Cabral	Instituto Nacional de Saude (INSA)	Guiomar et al
EPI_ISL_418018	hCoV-19/Portugal/PT0033/2020	Europe / Portugal	2020-03-16	H Garcia de Orta	Instituto Nacional de Saude (INSA)	Guiomar et al
EPI_ISL_418019	hCoV-19/Portugal/PT0034/2020	Europe / Portugal	2020-03-15	H Braga	Instituto Nacional de Saude (INSA)	Guiomar et al
EPI_ISL_418026	hCoV-19/Portugal/PT0041/2020	Europe / Portugal	2020-03-17	H Dr. Nelio Mendonca - Funchal	Instituto Nacional de Saude (INSA)	Guiomar et al
EPI_ISL_419296	hCoV-19/Japan/P1/2020	Asia / Japan / Kochi	2020-03-08	Kochi Prefectural Institute of Public Health	Pathogen Genomics Center, National Institute of Infectious Diseases	Tsuyoshi Sekizuka, Akihiko Tokaji, Kentaro Itokawa, Rina Tanaka, Masanori Hashino, Hajime Kamiya, Motoi Suzuki, Makoto Kuroda
EPI_ISL_419298	hCoV-19/Japan/P2-2/2020	Asia / Japan / Chiba	2020-03-10	Chiba Prefectural Institute of Public Health	Pathogen Genomics Center, National Institute of Infectious Diseases	Tsuyoshi Sekizuka, Masakatsu Taira, Yushi Hachisu, Kentaro Itokawa, Rina Tanaka, Masanori Hashino, Hajime Kamiya, Motoi Suzuki, Makoto Kuroda
EPI_ISL_419300	hCoV-19/Japan/P3-2/2020	Asia / Japan / Ishikawa	2020-03-20	Ishikawa Prefectural Institute of Public Health and Environmental Science	Pathogen Genomics Center, National Institute of Infectious Diseases	Tsuyoshi Sekizuka, Sanae Kuramoto, Eri Nariai, Kentaro Itokawa, Rina Tanaka, Masanori Hashino, Hajime Kamiya, Motoi Suzuki, Makoto Kuroda
EPI_ISL_419302	hCoV-19/Japan/P4-2/2020	Asia / Japan / Saitama	2020-03-12	Saitama Prefectural Institute of Public Health	Pathogen Genomics Center, National Institute of Infectious Diseases	Tsuyoshi Sekizuka, Michiyo Shinohara, Tsuyoshi Kishimoto, Kentaro Itokawa, Rina Tanaka, Masanori Hashino, Hajime Kamiya, Motoi Suzuki, Makoto Kuroda
EPI_ISL_419304	hCoV-19/Japan/P4-4/2020	Asia / Japan / Saitama	2020-03-17	Saitama Prefectural Institute of Public Health	Pathogen Genomics Center, National Institute of Infectious Diseases	Tsuyoshi Sekizuka, Michiyo Shinohara, Tsuyoshi Kishimoto, Kentaro Itokawa, Rina Tanaka, Masanori Hashino, Hajime Kamiya, Motoi Suzuki, Makoto Kuroda
EPI_ISL_419305	hCoV-19/Japan/P4-5/2020	Asia / Japan / Saitama	2020-03-18	Saitama Prefectural Institute of Public Health	Pathogen Genomics Center, National Institute of Infectious Diseases	Tsuyoshi Sekizuka, Michiyo Shinohara, Tsuyoshi Kishimoto, Kentaro Itokawa, Rina Tanaka, Masanori Hashino, Hajime Kamiya, Motoi Suzuki, Makoto Kuroda
EPI_ISL_419308	hCoV-19/Japan/P4-8/2020	Asia / Japan / Saitama	2020-03-19	Saitama Prefectural Institute of Public Health	Pathogen Genomics Center, National Institute of Infectious Diseases	Tsuyoshi Sekizuka, Michiyo Shinohara, Tsuyoshi Kishimoto, Kentaro Itokawa, Rina Tanaka, Masanori Hashino, Hajime Kamiya, Motoi Suzuki, Makoto Kuroda
EPI_ISL_419311	hCoV-19/Japan/P5-3/2020	Asia / Japan / Chiba	2020-03-13	Chiba Prefectural Institute of Public Health	Pathogen Genomics Center, National Institute of Infectious Diseases	Tsuyoshi Sekizuka, Masakatsu Taira, Yushi Hachisu, Kentaro Itokawa, Rina Tanaka, Masanori Hashino, Hajime Kamiya, Motoi Suzuki, Makoto Kuroda
EPI_ISL_419386	hCoV-19/Portugal/IGC00009/2020	Europe / Portugal / Lisbon	2020-03-18	Hospital Prof. Doutor Fernando Fonseca, EPE	Instituto Gulbenkian de Ciência	João Costa, Cathy Paulino, Joao Sobral, Susana Ladeiro, Ricardo Leite
EPI_ISL_420294	hCoV-19/Slovenia/4584/2020	Europe / Slovenia	2020-03-06	Institute of Microbiology and Immunology, Faculty of Medicine, University of Ljubljana	Institute of Microbiology and Immunology, Faculty of Medicine, University of Ljubljana	Samo Zakotnik, Tomaž Mark Zorec, Lucijan Skubic, Miša Korva, Mario Poljak, Tatjana Avšič - Županc
EPI_ISL_420295	hCoV-19/Slovenia/12304/2020	Europe / Slovenia	2020-03-24	Institute of Microbiology and Immunology, Faculty of Medicine, University of Ljubljana	Institute of Microbiology and Immunology, Faculty of Medicine, University of Ljubljana	Samo Zakotnik, Tomaž Mark Zorec, Lucijan Skubic, Miša Korva, Mario Poljak, Tatjana Avšič - Županc
EPI_ISL_420312	hCoV-19/Norway/2114/2020	Europe / Norway	2020-03-18	Akershus University Hospital, Department for Microbiology and Infectious Disease Control	Norwegian Institute of Public Health, Department of Virology	Kathrine Stene-Johansen, Kamilla Heddeland Instefjord, Hilde Elshaug, Karoline Bragstad, Olav Hungnes
EPI_ISL_420313	hCoV-19/Norway/1953/2020	Europe / Norway	2020-03-10	Furst Medical Laboratory	Norwegian Institute of Public Health, Department of Virology	Kathrine Stene-Johansen, Kamilla Heddeland Instefjord, Hilde Elshaug, Karoline Bragstad, Olav Hungnes
EPI_ISL_420360	hCoV-19/Belgium/VL-0318104/2020	Europe / Belgium / Doornik	2020-03-18	KU Leuven, Clinical and Epidemiological Virology	KU Leuven, Clinical and Epidemiological Virology	Joan Marti-Carreras, Bert Vanmechelen, Tony Wawina, Piet Maes
EPI_ISL_420363	hCoV-19/Belgium/VNP-0320107/2020	Europe / Belgium / Watermaal-Bosvoorde	2020-03-20	KU Leuven, Clinical and Epidemiological Virology	KU Leuven, Clinical and Epidemiological Virology	Joan Marti-Carreras, Bert Vanmechelen, Tony Wawina, Piet Maes
EPI_ISL_420428	hCoV-19/Belgium/VM-0325171/2020	Europe / Belgium / Boutersem	2020-03-25	KU Leuven, Clinical and Epidemiological Virology	KU Leuven, Clinical and Epidemiological Virology	Joan Marti-Carreras, Bert Vanmechelen, Tony Wawina, Piet Maes
EPI_ISL_420430	hCoV-19/Belgium/QL-0324173/2020	Europe / Belgium / Cuesmes	2020-03-24	KU Leuven, Clinical and Epidemiological Virology	KU Leuven, Clinical and Epidemiological Virology	Joan Marti-Carreras, Bert Vanmechelen, Tony Wawina, Piet Maes
EPI_ISL_420432	hCoV-19/Belgium/CJM-0323175/2020	Europe / Belgium / Leuven	2020-03-23	KU Leuven, Clinical and Epidemiological Virology	KU Leuven, Clinical and Epidemiological Virology	Joan Marti-Carreras, Bert Vanmechelen, Tony Wawina, Piet Maes
EPI_ISL_420456	hCoV-19/Australia/WA11/2020	Oceania / Australia / Western Australia / Perth	2020-02-22	PathWest Laboratory Medicine WA	PathWest Laboratory Medicine WA	Chisha Sikazwe, Jurissa Lang, Avram Levy, David Smith and David Speers
EPI_ISL_421656	hCoV-19/Latvia/04/2020	Europe / Latvia	2020-03-25	E. Gulbja Laboratorija	Latvian Biomedical Research and Study Centre	Ivars Silamiķelis, Kaspars Megnis, Monta Ustinova, Ņikita Zrelovs, Vita Rovīte, Mikus Gavars, Dmitrijs Perminovs, Uga Dumpis, Jānis Kloviņš
EPI_ISL_421672	hCoV-19/India/1644/2020	Asia / India	2020-03-12	National Influenza Center, Indian Council of Medical Research - National Institute of Virology	Indian Council of Medical Research-National Institute of Virology, Microbial Containment Complex	Pragya D. Yadav, Varsha Potdar, Savita Patil, Dimpal A. Nyayanit, Triparna Majumdar, Manohar. L. Chaudhary, Gururaj Deshpande, Padinjaremattathil Thankappan Ullas, Anita Shete-Aich, Hitesh Dighe, Sreelekshmy Mohandas, Gajanan Sapkal, Atanu Basu, Amita Jain, Bharti Malhotra, Deepika Chaudhary, Sarah Cherian, Priya Abraham
EPI_ISL_421760	hCoV-19/Luxembourg/LNS2458673/2020	Europe / Luxembourg	2020-03-17	Laboratoire National de Sante, Microbiology, Virology	Laboratoire National de Sante, Microbiology, Epidemiology and Microbial Genomics	Anke Wienecke-Baldacchino, Ardashel Latsuzbaia, Jessica Tapp, Catherine Ragimbeau, Guillaume Fournier, Tamir Abdelrahman, Trung Nguyen Nguyen, Joel Mossong
EPI_ISL_422929	hCoV-19/Netherlands/ZuidHolland_61/2020	Europe / Netherlands / Zuid Holland	2020-03-23	Dutch COVID-19 response team	Erasmus Medical Center	Bas Oude Munnink, David Nieuwenhuijse, Reina Sikkema, Claudia Schapendonk, Irina Chestakova, Anne van der Linden, Theo Bestebroer, Stefan van Nieuwkoop, Mark Pronk, Pascal Lexmond, Corien Swaan, Manon Haverkate, Madelief Mollers, Mart Stein, Sandra Kengne Kamga Mobou, Jeroen van Kampen, Jolanda Voermans, Aura Timen, Corine GeurtsvanKessel, Annemiek van der Eijk, Richard Molenkamp, Marion Koopmans…
EPI_ISL_422938	hCoV-19/Netherlands/ZuidHolland_70/2020	Europe / Netherlands / Zuid Holland	2020-03-24	Dutch COVID-19 response team	Erasmus Medical Center	Bas Oude Munnink, David Nieuwenhuijse, Reina Sikkema, Claudia Schapendonk, Irina Chestakova, Anne van der Linden, Theo Bestebroer, Stefan van Nieuwkoop, Mark Pronk, Pascal Lexmond, Corien Swaan, Manon Haverkate, Madelief Mollers, Mart Stein, Sandra Kengne Kamga Mobou, Jeroen van Kampen, Jolanda Voermans, Aura Timen, Corine GeurtsvanKessel, Annemiek van der Eijk, Richard Molenkamp, Marion Koopmans…
EPI_ISL_422947	hCoV-19/Netherlands/ZuidHolland_79/2020	Europe / Netherlands / Zuid Holland	2020-03-26	Dutch COVID-19 response team	Erasmus Medical Center	Bas Oude Munnink, David Nieuwenhuijse, Reina Sikkema, Claudia Schapendonk, Irina Chestakova, Anne van der Linden, Theo Bestebroer, Stefan van Nieuwkoop, Mark Pronk, Pascal Lexmond, Corien Swaan, Manon Haverkate, Madelief Mollers, Mart Stein, Sandra Kengne Kamga Mobou, Jeroen van Kampen, Jolanda Voermans, Aura Timen, Corine GeurtsvanKessel, Annemiek van der Eijk, Richard Molenkamp, Marion Koopmans…
EPI_ISL_422957	hCoV-19/Netherlands/ZuidHolland_90/2020	Europe / Netherlands / Zuid Holland	2020-03-29	Dutch COVID-19 response team	Erasmus Medical Center	Bas Oude Munnink, David Nieuwenhuijse, Reina Sikkema, Claudia Schapendonk, Irina Chestakova, Anne van der Linden, Theo Bestebroer, Stefan van Nieuwkoop, Mark Pronk, Pascal Lexmond, Corien Swaan, Manon Haverkate, Madelief Mollers, Mart Stein, Sandra Kengne Kamga Mobou, Jeroen van Kampen, Jolanda Voermans, Aura Timen, Corine GeurtsvanKessel, Annemiek van der Eijk, Richard Molenkamp, Marion Koopmans…
EPI_ISL_425124	hCoV-19/Germany/NRW-40/2020	Europe / Germany / North Rhine Westphalia / Duesseldorf	2020-03-17	Center of Medical Microbiology, Virology, and Hospital Hygiene, University of Duesseldorf	Center of Medical Microbiology, Virology, and Hospital Hygiene, University of Duesseldorf	Ortwin Adams, Marcel Andree, Alexander Dilthey, Torsten Feldt, Sandra Hauka, Torsten Houwaart, Björn-Erik Jensen, Detlef Kindgen-Milles, Malte Kohns Vasconcelos, Klaus Pfeffer, Tina Senff, Daniel Strelow, Jörg Timm, Andreas Walker, Tobias Wienemann
EPI_ISL_425126	hCoV-19/Germany/NRW-42/2020	Europe / Germany / North Rhine Westphalia / Duesseldorf	2020-03-18	Center of Medical Microbiology, Virology, and Hospital Hygiene, University of Duesseldorf	Center of Medical Microbiology, Virology, and Hospital Hygiene, University of Duesseldorf	Ortwin Adams, Marcel Andree, Alexander Dilthey, Torsten Feldt, Sandra Hauka, Torsten Houwaart, Björn-Erik Jensen, Detlef Kindgen-Milles, Malte Kohns Vasconcelos, Klaus Pfeffer, Tina Senff, Daniel Strelow, Jörg Timm, Andreas Walker, Tobias Wienemann
EPI_ISL_425131	hCoV-19/Germany/NRW-47/2020	Europe / Germany / North Rhine Westphalia / Duesseldorf	2020-03-20	Center of Medical Microbiology, Virology, and Hospital Hygiene, University of Duesseldorf	Center of Medical Microbiology, Virology, and Hospital Hygiene, University of Duesseldorf	Ortwin Adams, Marcel Andree, Alexander Dilthey, Torsten Feldt, Sandra Hauka, Torsten Houwaart, Bjorn-Erik Jensen, Detlef Kindgen-Milles, Malte Kohns Vasconcelos, Klaus Pfeffer, Tina Senff, Daniel Strelow, Jorg Timm, Andreas Walker, Tobias Wienemann
EPI_ISL_425139	hCoV-19/Germany/NRW-44/2020	Europe / Germany / North Rhine Westphalia / Duesseldorf	2020-03-19	Center of Medical Microbiology, Virology, and Hospital Hygiene, University of Duesseldorf	Center of Medical Microbiology, Virology, and Hospital Hygiene, University of Duesseldorf	Ortwin Adams, Marcel Andree, Alexander Dilthey, Torsten Feldt, Sandra Hauka, Torsten Houwaart, Björn-Erik Jensen, Detlef Kindgen-Milles, Malte Kohns Vasconcelos, Klaus Pfeffer, Tina Senff, Daniel Strelow, Jörg Timm,Andreas Walker, Tobias Wienemann
EPI_ISL_425161	hCoV-19/USA/WI-UW-104/2020	North America / USA / Wisconsin / Spring Green	2020-04-04	University of Wisconsin-Madison AIDS Vaccine Research Laboratories	University of Wisconsin-Madison AIDS Vaccine Research Laboratories	Gage Moreno, Katarina Braun, et al. AIDS Vaccine Research Laboratories
EPI_ISL_425177	hCoV-19/Canada/ON_ON-VIDO-01-2/2020	North America / Canada / Ontario	2020-01-23	Public Health Ontario	Public Health Agency of Canada - National Microbiology Laboratory	Amrit S. Boese, Nikesh Tailor, Anders Leung, Joshua Quick, Shari Tyson, Morag Graham, Jonathan Audet, Natalie Knox, Darwyn Kobasa
EPI_ISL_425186	hCoV-19/Spain/Valencia62/2020	Europe / Spain / Comunitat Valenciana / Valencia	2020-03-10	Servicio de Microbiología. Consorcio Hospital General Universitario de Valencia	Sequencing and Bioinformatics Service and Molecular Epidemiology Research Group. FISABIO-Public Health	Sandra Carbo, Loreto Ferrús Abad, Paula Ruiz-Hueso, Mariana Reyes-Prieto, Vicente Soriano Chirona, Ivan Ansari, David Navarro, Maria Alma Bracho, Griselda De Marco, Beatriz Beamud, Lidia Ruiz Roldan, Marta Pla Diaz, Neris Garcia-Gonzalez, Inma Galán Vendrell, Llúcia Martínez-Priego, Giuseppe D'Auria, Fernando Gonzalez-Candelas
EPI_ISL_425189	hCoV-19/Spain/Valencia65/2020	Europe / Spain / Comunitat Valenciana / Valencia	2020-03-16	Servicio de Microbiología. Consorcio Hospital General Universitario de Valencia	Sequencing and Bioinformatics Service and Molecular Epidemiology Research Group. FISABIO-Public Health	Mariana Reyes-Prieto, Vicente Soriano Chirona, Ivan Ansari, David Navarro, Maria Alma Bracho, Griselda De Marco, Beatriz Beamud, Lidia Ruiz Roldan, Marta Pla Diaz, Neris Garcia-Gonzalez, Inma Galán Vendrell, Sandra Carbo, Loreto Ferrús Abad, Paula Ruiz-Hueso, Llúcia Martínez-Priego, Giuseppe D'Auria, Fernando Gonzalez-Candelas
EPI_ISL_425199	hCoV-19/Spain/Valencia75/2020	Europe / Spain / Comunitat Valenciana / Valencia	2020-03-19	Servicio de Microbiologia. Hospital Clinico Universitario de Valencia	Sequencing and Bioinformatics Service and Molecular Epidemiology Research Group. FISABIO-Public Health	Inma Galán Vendrell, Paula Ruiz-Hueso, Mariana Reyes-Prieto, Vicente Soriano Chirona, Maria Alma Bracho, Griselda De Marco, Beatriz Beamud, Lidia Ruiz Roldan, Marta Pla Diaz,Neris Garcia-Gonzalez, Loreto Ferrús Abad, Maria Dolores Ocete, Llúcia Martínez-Priego, Concepcion Gimeno, Giuseppe D'Auria, Fernando Gonzalez-Candelas
EPI_ISL_404895	hCoV-19/USA/WA1/2020	North America / USA / Washington / Snohomish County	2020-01-19	Providence Regional Medical Center	Division of Viral Diseases, Centers for Disease Control and Prevention	Queen,K., Tao,Y., Li,Y., Paden,C.R., Lu,X., Zhang,J., Gerber,S.I., Lindstrom,S., Tong,S.
EPI_ISL_407071	hCoV-19/England/01/2020	Europe / United Kingdom / England	2020-01-29	Respiratory Virus Unit, Microbiology Services Colindale, Public Health England	Respiratory Virus Unit, Microbiology Services Colindale, Public Health England	Monica Galiano, Shahjahan Miah, Richard Myers, Angie Lackenby, Omolola Akinbami, Tiina Talts, Leena Bhaw, Kirstin Edwards, Jonathan Hubb, Joanna Ellis, Maria Zambon
EPI_ISL_408431	hCoV-19/France/IDF0626/2020	Europe / France / Ile-de-France / Paris	2020-01-29	Sorbonne Université, Inserm et Assistance Publique-Hôpitaux de Paris (Pitié Salpétrière)	National Reference Center for Viruses of Respiratory Infections, Institut Pasteur, Paris	Mélanie Albert, Marion Barbet, Sylvie Behillil, Méline Bizard, Angela Brisebarre, Flora Donati, Vincent Enouf, Maud Vanpeene, Sylvie van der Werf, Sonia Burrel, Anne-Geneviève Marcelin, Vincent Calvez, David Boutolleau, Elise Klément, Valérie Pourcher, Eric Caumes.
EPI_ISL_410713	hCoV-19/Singapore/7/2020	Asia / Singapore	2020-01-27	National Public Health Laboratory, National Centre for Infectious Diseases	National Public Health Laboratory, National Centre for Infectious Diseases	Octavia S, Mak TM, Cui L, Lin RTP
EPI_ISL_410716	hCoV-19/Singapore/10/2020	Asia / Singapore	2020-02-04	National Public Health Laboratory, National Centre for Infectious Diseases	National Centre for Infectious Diseases, National Centre for Infectious Diseases	Octavia S, Mak TM, Cui L, Lin RTP
EPI_ISL_410718	hCoV-19/Australia/QLD04/2020	Oceania / Australia / Queensland / Gold Coast	2020-02-05	Pathology Queensland	Public Health Virology Laboratory	Ben Huang, Alyssa Pyke, Amanda De Jong, Andrew Van Den Hurk, Carmel Taylor, David Warrilow, Doris Genge, Elisabeth Gamez, Glen Hewitson, Ian Maxwell Mackay, Inga Sultana, Jamie McMahon, Jean Barcelon, Judy Northill, Mitchell Finger, Natalie Simpson, Neelima Nair, Peter Burtonclay, Peter Moore, Sarah Wheatley, Sean Moody, Sonja Hall-Mendelin, Timothy Gardam, and Frederick Moore.
EPI_ISL_410719	hCoV-19/Singapore/11/2020	Asia / Singapore	2020-02-02	National Public Health Laboratory	National Public Health Laboratory	Octavia S, Mak TM, Cui L, Lin RTP
EPI_ISL_414505	hCoV-19/Germany/NRW-06/2020	Europe / Germany / North Rhine Westphalia / Heinsberg District	2020-02-27	Center of Medical Microbiology, Virology, and Hospital Hygiene, University of Duesseldorf	Center of Medical Microbiology, Virology, and Hospital Hygiene, University of Duesseldorf	Ortwin Adams, Marcel Andree, Alexander Dilthey, Torsten Feldt, Sandra Hauka, Torsten Houwaart, Björn-Erik Jensen, Detlef Kindgen-Milles, Malte Kohns Vasconcelos, Klaus Pfeffer, Tina Senff, Daniel Strelow, Jörg Timm, Andreas Walker, Tobias Wienemann
EPI_ISL_414509	hCoV-19/Germany/NRW-09/2020	Europe / Germany / North Rhine Westphalia / Heinsberg District	2020-02-28	Center of Medical Microbiology, Virology, and Hospital Hygiene, University of Duesseldorf	Center of Medical Microbiology, Virology, and Hospital Hygiene, University of Duesseldorf	Ortwin Adams, Marcel Andree, Alexander Dilthey, Torsten Feldt, Sandra Hauka, Torsten Houwaart, Björn-Erik Jensen, Detlef Kindgen-Milles, Malte Kohns Vasconcelos, Klaus Pfeffer, Tina Senff, Daniel Strelow, Jörg Timm, Andreas Walker, Tobias Wienemann
EPI_ISL_414517	hCoV-19/Hong Kong/VM20002907/2020	Asia / Hong Kong	2020-02-25	Hong Kong Department of Health	School of Public Health, The University of Hong Kong	Dominic N.C. Tsang, Daniel K.W. Chu, Leo L.M. Poon, Malik Peiris
EPI_ISL_414519	hCoV-19/Hong Kong/VM20002868/2020	Asia / Hong Kong	2020-02-24	Hong Kong Department of Health	School of Public Health, The University of Hong Kong	Dominic N.C. Tsang, Daniel K.W. Chu, Leo L.M. Poon, Malik Peiris
EPI_ISL_414521	hCoV-19/Germany/BavPat3/2020	Europe / Germany / Munich	2020-03-02	Bundeswehr Institute of Microbiology	Bundeswehr Institute of Microbiology	Mathias C Walter, Markus H Antwerpen and Roman Wölfel
EPI_ISL_414524	hCoV-19/England/200991076/2020	Europe / United Kingdom / England	2020-03-01	Respiratory Virus Unit, Microbiology Services Colindale, Public Health England	Respiratory Virus Unit, Microbiology Services Colindale, Public Health England	Monica Galiano, Shahjahan Miah, Angie Lackenby, Omolola Akinbami, Tiina Talts, Leena Bhaw, Richard Myers, Steven Platt, Kirstin Edwards, Jonathan Hubb, Joanna Ellis, Maria Zambon
EPI_ISL_414571	hCoV-19/Hong Kong/VM20002849/2020	Asia / Hong Kong	2020-02-22	Hong Kong Department of Health	School of Public Health, The University of Hong Kong	Dominic N.C. Tsang, Daniel K.W. Chu, Leo L.M. Poon, Malik Peiris
EPI_ISL_414577	hCoV-19/Chile/Talca-1/2020	South America / Chile / Talca	2020-03-02	Hospital de Talca, Chile	Instituto de Salud Publica de Chile	Andrés E. Castillo, Bárbara Parra, Paz Tapia, Alejandra Acevedo, Jaime Lagos, Winston Andrade, Loredana Arata, Gabriel Leal, Gisselle Barra, Carolina Tambley, Javier Tognarelli, Patricia Bustos, Soledad Ulloa, Rodrigo Fasce, Jorge Fernández.
EPI_ISL_414578	hCoV-19/Chile/Talca-2/2020	South America / Chile / Talca	2020-03-04	Hospital de Talca, Chile	Instituto de Salud Publica de Chile	Andrés E. Castillo, Bárbara Parra, Paz Tapia, Alejandra Acevedo, Jaime Lagos, Winston Andrade, Loredana Arata, Gabriel Leal, Gisselle Barra, Carolina Tambley, Javier Tognarelli, Patricia Bustos, Soledad Ulloa, Rodrigo Fasce, Jorge Fernández.
EPI_ISL_414579	hCoV-19/Chile/Santiago-1/2020	South America / Chile / Santiago	2020-03-03	Clinica Alemana de Santiago, Chile	Instituto de Salud Publica de Chile	Andrés E. Castillo, Bárbara Parra, Paz Tapia, Alejandra Acevedo, Jaime Lagos, Winston Andrade, Loredana Arata, Gabriel Leal, Gisselle Barra, Carolina Tambley, Javier Tognarelli, Patricia Bustos, Soledad Ulloa, Rodrigo Fasce, Jorge Fernández.
EPI_ISL_414580	hCoV-19/Chile/Santiago-2/2020	South America / Chile / Santiago	2020-03-05	Clinica Santa Maria, Santiago, Chile	Instituto de Salud Publica de Chile	Andrés E. Castillo, Bárbara Parra, Paz Tapia, Alejandra Acevedo, Jaime Lagos, Winston Andrade, Loredana Arata, Gabriel Leal, Gisselle Barra, Carolina Tambley, Javier Tognarelli, Patricia Bustos, Soledad Ulloa, Rodrigo Fasce, Jorge Fernández.
EPI_ISL_415581	hCoV-19/Canada/BC_02421/2020	North America / Canada / British Columbia	2020-03-01	BCCDC Public Health Laboratory	BCCDC Public Health Laboratory	Harrigan, Prystajecky, Krajden, Lee, Kamelian, Lapointe, Choi, Hoang, Sekirov, Levett, Tyson, Snutch, Loman, Quick, Li, Gilmour
EPI_ISL_416866	hCoV-19/Malaysia/MKAK-CL-2020-5047/2020	Asia / Malaysia / Selangor	2020-01-24	National Public Health Laboratory	Malaysia Genome Institute	Mohd Noor Mat Isa, Irni Suhayu Sapian, Yusuf Muhammad Noor, Nurhezreen Md Iqbal, Mohd Faizal Abu Bakar, Enizza Kasim, Shamsidar Sopie, Siti Noraini Othman, Azrin Ahmad, Nor Azfa Johari, Norazimah Tajudin, Noorliza Mohamad Noordin, W Afiza W Mohd Arifin, Rehan Shuhada Abu Bakar, Yu Kie Chem, Selvanesan Sengol, Hani Mat Hussin, Shahrul Hisham Zainal Ariffin
EPI_ISL_419210	hCoV-19/Israel/ISR_IT0320/2020	Asia / Israel / Ramat Gan	2020-03-01	The Chaim Sheba Medical Center	Israel Institute for Biological Research	Inbar Cohen-Gihon, Ofir Israeli, Ohad Shifman, Dana Stein, Sharon Melamed, Nir Paran, Tomer Israely, Hagit Achdout, Yfat Yahalom Ronen, Hadas Tamir, Boaz Politi, Lilach Cherry, Einat Vitner, Orly Laskar, Shay Weiss, Michal Mandelboim, Oran Erster, Gili Regev-Yochay, Gadi Segal, Shmuel Yitzhaki, Shmuel C. Shapira, Adi Beth-Din, Anat Zvi
EPI_ISL_419211	hCoV-19/Israel/ISR_JP0320/2020	Asia / Israel / Ramat Gan	2020-02-23	Central Virology Laboratory	Israel Institute for Biological Research	Inbar Cohen-Gihon, Ofir Israeli, Ohad Shifman, Dana Stein, Sharon Melamed, Nir Paran, Tomer Israely, Hagit Achdout, Yfat Yahalom Ronen, Hadas Tamir, Boaz Politi, Lilach Cherry, Einat Vitner, Orly Laskar, Shay Weiss, Michal Mandelboim, Oran Erster, Gili Regev-Yochay, Gadi Segal, Shmuel Yitzhaki, Shmuel C. Shapira, Adi Beth-Din, Anat Zvi
EPI_ISL_419214	hCoV-19/Hong Kong/HKPU39-3001/2020	Asia / Hong Kong	2020-02-10	Department of Clinical Pathology, Pamela Youde Nethersole Eastern Hospital	Department of Health Technology and Informatics, Faculty of Health and Social Science, The Hong Kong Polytechnic University	Kenneth Siu-Sing LEUNG, Timothy Ting-Leung NG, Alan Ka-Lun WU, Miranda Chong-Yee YAU, Hiu-Yin LAO, Ming-Pan CHOI, Kingsley King-Gee TAM, Lam-Kwong LEE, Barry Kin-Chung WONG, Alex Yat-Man HO, Kam-Tong YIP, Kwok-Cheung LUNG, Raymond Wai-To LIU, Eugene Yuk-Keung TSO, Wai-Shing LEUNG, Man-Chun CHAN, Yuk-Yung NG, Kit-Man SIN, Kitty Sau-Chun FUNG, Sandy Ka-Yee CHAU, Wing-Kin TO, Tak-Lun QUE, David Ho-K…
EPI_ISL_419222	hCoV-19/Hong Kong/HKPU48-0202/2020	Asia / Hong Kong	2020-02-11	Department of Pathology, Princess Margaret Hospital	Department of Health Technology and Informatics, Faculty of Health and Social Science, The Hong Kong Polytechnic University	Kenneth Siu-Sing LEUNG, Timothy Ting-Leung NG, Alan Ka-Lun WU, Miranda Chong-Yee YAU, Hiu-Yin LAO, Ming-Pan CHOI, Kingsley King-Gee TAM, Lam-Kwong LEE, Barry Kin-Chung WONG, Alex Yat-Man HO, Kam-Tong YIP, Kwok-Cheung LUNG, Raymond Wai-To LIU, Eugene Yuk-Keung TSO, Wai-Shing LEUNG, Man-Chun CHAN, Yuk-Yung NG, Kit-Man SIN, Kitty Sau-Chun FUNG, Sandy Ka-Yee CHAU, Wing-Kin TO, Tak-Lun QUE, David Ho-K…
EPI_ISL_419224	hCoV-19/Hong Kong/HKPU52-3101/2020	Asia / Hong Kong	2020-02-13	Department of Clinical Pathology, Pamela Youde Nethersole Eastern Hospital	Department of Health Technology and Informatics, Faculty of Health and Social Science, The Hong Kong Polytechnic University	Kenneth Siu-Sing LEUNG, Timothy Ting-Leung NG, Alan Ka-Lun WU, Miranda Chong-Yee YAU, Hiu-Yin LAO, Ming-Pan CHOI, Kingsley King-Gee TAM, Lam-Kwong LEE, Barry Kin-Chung WONG, Alex Yat-Man HO, Kam-Tong YIP, Kwok-Cheung LUNG, Raymond Wai-To LIU, Eugene Yuk-Keung TSO, Wai-Shing LEUNG, Man-Chun CHAN, Yuk-Yung NG, Kit-Man SIN, Kitty Sau-Chun FUNG, Sandy Ka-Yee CHAU, Wing-Kin TO, Tak-Lun QUE, David Ho-K…
EPI_ISL_419232	hCoV-19/Hong Kong/HKPU64-1202/2020	Asia / Hong Kong	2020-02-19	Department of Clinical Pathology, Pamela Youde Nethersole Eastern Hospital	Department of Health Technology and Informatics, Faculty of Health and Social Science, The Hong Kong Polytechnic University	Kenneth Siu-Sing LEUNG, Timothy Ting-Leung NG, Alan Ka-Lun WU, Miranda Chong-Yee YAU, Hiu-Yin LAO, Ming-Pan CHOI, Kingsley King-Gee TAM, Lam-Kwong LEE, Barry Kin-Chung WONG, Alex Yat-Man HO, Kam-Tong YIP, Kwok-Cheung LUNG, Raymond Wai-To LIU, Eugene Yuk-Keung TSO, Wai-Shing LEUNG, Man-Chun CHAN, Yuk-Yung NG, Kit-Man SIN, Kitty Sau-Chun FUNG, Sandy Ka-Yee CHAU, Wing-Kin TO, Tak-Lun QUE, David Ho-K…
EPI_ISL_419250	hCoV-19/Hong Kong/HKPU89-2502/2020	Asia / Hong Kong	2020-02-26	Department of Clinical Pathology, Pamela Youde Nethersole Eastern Hospital	Department of Health Technology and Informatics, Faculty of Health and Social Science, The Hong Kong Polytechnic University	Kenneth Siu-Sing LEUNG, Timothy Ting-Leung NG, Alan Ka-Lun WU, Miranda Chong-Yee YAU, Hiu-Yin LAO, Ming-Pan CHOI, Kingsley King-Gee TAM, Lam-Kwong LEE, Barry Kin-Chung WONG, Alex Yat-Man HO, Kam-Tong YIP, Kwok-Cheung LUNG, Raymond Wai-To LIU, Eugene Yuk-Keung TSO, Wai-Shing LEUNG, Man-Chun CHAN, Yuk-Yung NG, Kit-Man SIN, Kitty Sau-Chun FUNG, Sandy Ka-Yee CHAU, Wing-Kin TO, Tak-Lun QUE, David Ho-K…
EPI_ISL_420030	hCoV-19/DRC/214/2020	Africa / Democratic Republic of the Congo / Kinshasa	2020-03-21	Viral Respiratory Lab, National Institute for Biomedical Research (INRB)	Pathogen Sequencing Lab, National Institute for Biomedical Research (INRB)	Placide Mbala-Kingebeni, Edith Nkwembe, Eddy Kinganda-Lusamaki, Amuri Aziza, Catherine Pratt, Matthias Pauthner, Josh Quick, Allison Black, James Hadfield, Trevor Bedford, Ian Goodfellow, Nick Loman, Kristian Andersen, Michael Wiley, Steve Ahuka-Mundeke, Jean-Jacques Muyembe Tamfum
EPI_ISL_420033	hCoV-19/DRC/241/2020	Africa / Democratic Republic of the Congo / Kinshasa	2020-03-22	Viral Respiratory Lab, National Institute for Biomedical Research (INRB)	Pathogen Sequencing Lab, National Institute for Biomedical Research (INRB)	Placide Mbala-Kingebeni, Edith Nkwembe, Eddy Kinganda-Lusamaki, Amuri Aziza, Catherine Pratt, Matthias Pauthner, Josh Quick, Allison Black, James Hadfield, Trevor Bedford, Ian Goodfellow, Nick Loman, Kristian Andersen, Michael Wiley, Steve Ahuka-Mundeke, Jean-Jacques Muyembe Tamfum
EPI_ISL_420051	hCoV-19/France/IDF2989/2020	Europe / France / Ile de France / Saint-Thibault-des-Vignes	2020-03-19	Résidence Eleusis	National Reference Center for Viruses of Respiratory Infections, Institut Pasteur, Paris	Mélanie Albert, Marion Barbet, Sylvie Behillil, Méline Bizard, Angela Brisebarre, Flora Donati, Etienne Simon-Lorière, Vincent Enouf, Maud Vanpeene, Sylvie van der Werf
EPI_ISL_420059	hCoV-19/France/IDF3165/2020	Europe / France / Ile de France / Longjumeau	2020-03-21	Service de Biologie Médicale - BP 125	National Reference Center for Viruses of Respiratory Infections, Institut Pasteur, Paris	Mélanie Albert, Marion Barbet, Sylvie Behillil, Méline Bizard, Angela Brisebarre, Flora Donati, Etienne Simon-Lorière, Vincent Enouf, Maud Vanpeene, Sylvie van der Werf, Christine Lambert
EPI_ISL_420070	hCoV-19/Senegal/315/2020	Africa / Senegal / Dakar	2020-03-17	Institut Pasteur Dakar	Institut Pasteur de Dakar	Ndongo Dia, Moussa Moise Diagne, Mamadou Diop, Ousmane Faye, Amadou Alpha Sall
EPI_ISL_420073	hCoV-19/Senegal/382/2020	Africa / Senegal / Dakar	2020-03-19	Institut Pasteur Dakar	Institut Pasteur de Dakar	Ndongo Dia, Moussa Moise Diagne, Mamadou Diop, Ousmane Faye , Amadou Alpha Sall
EPI_ISL_420077	hCoV-19/Senegal/618/2020	Africa / Senegal / Dakar	2020-03-20	Institut Pasteur Dakar	Institut Pasteur de Dakar	Ndongo Dia, Moussa Moise Diagne, Mamadou Diop, Ousmane Faye , Amadou Alpha Sall
EPI_ISL_420084	hCoV-19/Taiwan/170/2020	Asia / Taiwan	2020-03-21	Centers for Disease Control, R.O.C. (Taiwan)	Centers for Disease Control, R.O.C. (Taiwan)	Ji-Rong Yang, Yu-Chi Lin, Jung-Jung Mu, Ming-Tsan Liu
EPI_ISL_420085	hCoV-19/Taiwan/107/2020	Asia / Taiwan	2020-03-20	Centers for Disease Control, R.O.C. (Taiwan)	Centers for Disease Control, R.O.C. (Taiwan)	Ji-Rong Yang, Yu-Chi Lin, Jung-Jung Mu, Ming-Tsan Liu
EPI_ISL_420101	hCoV-19/Singapore/24/2020	Asia / Singapore	2020-03-04	National Centre for Infectious Diseases	Programme in Emerging Infectious Diseases, Duke-NUS Medical School	Danielle E Anderson, Martin Linster, Yan Zhuang, Jayanthi Jayakumar, David CB Lye, Yee Sin Leo, Barnaby E Young, Yvonne CF Su, Gavin JD Smith
EPI_ISL_420104	hCoV-19/Singapore/27/2020	Asia / Singapore	2020-03-05	National Centre for Infectious Diseases	Programme in Emerging Infectious Diseases, Duke-NUS Medical School	Danielle E Anderson, Martin Linster, Yan Zhuang, Jayanthi Jayakumar, David CB Lye, Yee Sin Leo, Barnaby E Young, Yvonne CF Su, Gavin JD Smith
EPI_ISL_420105	hCoV-19/Singapore/28/2020	Asia / Singapore	2020-03-06	National Centre for Infectious Diseases	Programme in Emerging Infectious Diseases, Duke-NUS Medical School	Danielle E Anderson, Martin Linster, Yan Zhuang, Jayanthi Jayakumar, David CB Lye, Yee Sin Leo, Barnaby E Young, Yvonne CF Su, Gavin JD Smith
EPI_ISL_420108	hCoV-19/Singapore/31/2020	Asia / Singapore	2020-03-10	National Centre for Infectious Diseases	Programme in Emerging Infectious Diseases, Duke-NUS Medical School	Danielle E Anderson, Martin Linster, Yan Zhuang, Jayanthi Jayakumar, David CB Lye, Yee Sin Leo, Barnaby E Young, Yvonne CF Su, Gavin JD Smith
EPI_ISL_420110	hCoV-19/Singapore/33/2020	Asia / Singapore	2020-03-11	National Centre for Infectious Diseases	Programme in Emerging Infectious Diseases, Duke-NUS Medical School	Danielle E Anderson, Martin Linster, Yan Zhuang, Jayanthi Jayakumar, David CB Lye, Yee Sin Leo, Barnaby E Young, Yvonne CF Su, Gavin JD Smith
EPI_ISL_420111	hCoV-19/Singapore/34/2020	Asia / Singapore	2020-03-12	National Centre for Infectious Diseases	Programme in Emerging Infectious Diseases, Duke-NUS Medical School	Danielle E Anderson, Martin Linster, Yan Zhuang, Jayanthi Jayakumar, David CB Lye, Yee Sin Leo, Barnaby E Young, Yvonne CF Su, Gavin JD Smith
EPI_ISL_420129	hCoV-19/Spain/Valencia45/2020	Europe / Spain / Comunitat Valenciana / Valencia	2020-03-13	Servicio de Microbiologia. Hospital Clinico Universitario de Valencia	Sequencing and Bioinformatics Service and Molecular Epidemiology Research Group. FISABIO-Public Health	Inma Galán Vendrell, Loreto Ferrús Abad, Maria Alma Bracho, Griselda De Marco, Beatriz Beamud, Lidia Ruiz Roldan, Marta Pla Diaz, Neris Garcia-Gonzalez, Paula Ruiz-Hueso, Mariana Reyes-Prieto, Vicente Soriano Chirona, David Navarro, Llúcia Martínez-Priego, Giuseppe D'Auria, Fernando Gonzalez-Candelas
EPI_ISL_420132	hCoV-19/Spain/Valencia51/2020	Europe / Spain / Comunitat Valenciana / Valencia	2020-03-18	Servicio de Microbiologia. Hospital Clinico Universitario de Valencia	Sequencing and Bioinformatics Service and Molecular Epidemiology Research Group. FISABIO-Public Health	Giuseppe D'Auria,Sandra Carbo, Loreto Ferrús Abad, Maria Alma Bracho, Griselda De Marco, Beatriz Beamud, Lidia Ruiz Roldan, Marta Pla Diaz, Neris Garcia-Gonzalez, Inma Galán Vendrell, Paula Ruiz-Hueso, Mariana Reyes-Prieto, Vicente Soriano Chirona, Ivan Ansari, David Navarro, Llúcia Martínez-Priego, Fernando Gonzalez-Candelas
EPI_ISL_420135	hCoV-19/Norway/1455/2020	Europe / Norway	2020-02-28	Oslo University Hospital, Department of Medical Microbiology	Norwegian Institute of Public Health, Department of Virology	Kathrine Stene-Johansen, Kamilla Heddeland Instefjord, Hilde Elshaug, Karoline Bragstad, Olav Hungnes
EPI_ISL_421465	hCoV-19/Portugal/PT0062/2020	Europe / Portugal	2020-03-19	CHTMAD	Instituto Nacional de Saude (INSA)	Guiomar et al
EPI_ISL_421466	hCoV-19/Portugal/PT0063/2020	Europe / Portugal	2020-03-20	H Evora	Instituto Nacional de Saude (INSA)	Guiomar et al
EPI_ISL_422719	hCoV-19/Netherlands/NA_184/2020	Europe / Netherlands	2020-03-22	Dutch COVID-19 response team	Erasmus Medical Center	Bas Oude Munnink, David Nieuwenhuijse, Reina Sikkema, Claudia Schapendonk, Irina Chestakova, Anne van der Linden, Theo Bestebroer, Stefan van Nieuwkoop, Mark Pronk, Pascal Lexmond, Corien Swaan, Manon Haverkate, Madelief Mollers, Mart Stein, Sandra Kengne Kamga Mobou, Jeroen van Kampen, Jolanda Voermans, Aura Timen, Corine GeurtsvanKessel, Annemiek van der Eijk, Richard Molenkamp, Marion Koopmans…
EPI_ISL_422748	hCoV-19/Netherlands/NA_213/2020	Europe / Netherlands	2020-03-25	Dutch COVID-19 response team	Erasmus Medical Center	Bas Oude Munnink, David Nieuwenhuijse, Reina Sikkema, Claudia Schapendonk, Irina Chestakova, Anne van der Linden, Theo Bestebroer, Stefan van Nieuwkoop, Mark Pronk, Pascal Lexmond, Corien Swaan, Manon Haverkate, Madelief Mollers, Mart Stein, Sandra Kengne Kamga Mobou, Jeroen van Kampen, Jolanda Voermans, Aura Timen, Corine GeurtsvanKessel, Annemiek van der Eijk, Richard Molenkamp, Marion Koopmans…
EPI_ISL_422797	hCoV-19/Netherlands/NA_36/2020	Europe / Netherlands	2020-03-14	Dutch COVID-19 response team	Erasmus Medical Center	Bas Oude Munnink, David Nieuwenhuijse, Reina Sikkema, Claudia Schapendonk, Irina Chestakova, Anne van der Linden, Theo Bestebroer, Stefan van Nieuwkoop, Mark Pronk, Pascal Lexmond, Corien Swaan, Manon Haverkate, Madelief Mollers, Mart Stein, Sandra Kengne Kamga Mobou, Jeroen van Kampen, Jolanda Voermans, Aura Timen, Corine GeurtsvanKessel, Annemiek van der Eijk, Richard Molenkamp, Marion Koopmans…
EPI_ISL_425210	hCoV-19/Spain/Valencia86/2020	Europe / Spain / Comunitat Valenciana / Valencia	2020-03-25	Servicio de Microbiologia. Hospital Clinico Universitario de Valencia	Sequencing and Bioinformatics Service and Molecular Epidemiology Research Group. FISABIO-Public Health	Loreto Ferrús Abad, Maria Dolores Ocete, Inma Galán Vendrell, Paula Ruiz-Hueso, Mariana Reyes-Prieto, Vicente Soriano Chirona, Maria Alma Bracho, Griselda De Marco, Beatriz Beamud, Lidia Ruiz Roldan, Marta Pla Diaz,Neris Garcia-Gonzalez, Llúcia Martínez-Priego, Concepcion Gimeno, Giuseppe D'Auria, Fernando Gonzalez-Candelas
EPI_ISL_425213	hCoV-19/Spain/Valencia89/2020	Europe / Spain / Comunitat Valenciana / Valencia	2020-03-11	Servicio de Microbiología. Consorcio Hospital General Universitario de Valencia	Sequencing and Bioinformatics Service and Molecular Epidemiology Research Group. FISABIO-Public Health	Maria Alma Bracho, Griselda De Marco, Beatriz Beamud, Lidia Ruiz Roldan, Marta Pla Diaz, Neris Garcia-Gonzalez, Inma Galán Vendrell, Sandra Carbo, Loreto Ferrús Abad, Paula Ruiz-Hueso, Mariana Reyes-Prieto, Vicente Soriano Chirona, Ivan Ansari, David Navarro, Llúcia Martínez-Priego, Giuseppe D'Auria, Fernando Gonzalez-Candelas
EPI_ISL_425221	hCoV-19/Spain/Valencia97/2020	Europe / Spain / Comunitat Valenciana / Valencia	2020-03-17	Servicio de Microbiología. Consorcio Hospital General Universitario de Valencia	Sequencing and Bioinformatics Service and Molecular Epidemiology Research Group. FISABIO-Public Health	Sandra Carbo, Loreto Ferrús Abad, Paula Ruiz-Hueso, Mariana Reyes-Prieto, Vicente Soriano Chirona, Ivan Ansari, David Navarro, Maria Alma Bracho, Griselda De Marco, Beatriz Beamud, Lidia Ruiz Roldan, Marta Pla Diaz, Neris Garcia-Gonzalez, Inma Galán Vendrell, Llúcia Martínez-Priego, Giuseppe D'Auria, Fernando Gonzalez-Candelas
EPI_ISL_426285	hCoV-19/Latvia/05/2020	Europe / Latvia	2020-03-30	E. Gulbja Laboratorija	Latvian Biomedical Research and Study Centre	Ivars Silamiķelis, Kaspars Megnis, Monta Ustinova, Ņikita Zrelovs, Vita Rovīte, Mikus Gavars, Dmitrijs Perminovs, Uga Dumpis, Jānis Kloviņš
EPI_ISL_407193	hCoV-19/South Korea/KCDC03/2020	Asia / South Korea / Gyeonggi-do	2020-01-25	Korea Centers for Disease Control & Prevention (KCDC) Center for Laboratory Control of Infectious Diseases Division of Viral Diseases	Korea Centers for Disease Control & Prevention (KCDC) Center for Laboratory Control of Infectious Diseases Division of Viral Diseases	Jeong-Min Kim, Yoon-Seok Chung, Namjoo Lee, Mi-Seon Kim, SangHee Woo, Hye-Joon Jo, Sehee Park, Heui Man Kim, Myung Guk Han
EPI_ISL_415641	hCoV-19/Georgia/Tb-54/2020	Asia / Georgia / Tbilisi	2020-02-27	R. G. Lugar Center for Public Health Research, National Center for Disease Control and Public Health (NCDC) of Georgia.	R. G. Lugar Center for Public Health Research, National Center for Disease Control and Public Health (NCDC) of Georgia.	Nato Kotaria, Marine Murtskhvaladze, Ann Machablishvili, Lela Sabadze, Mari Gavashelidze, Ana Papkiauri, Meri Pantsulaia, Gvantsa Brachveli, Tata Imnadze, Tamar Jashiashvili, Tea Tevdoradze, Ketevan Sidamonidze, Ekaterine Khmaladze, Ekaterine Zhghenti, Roena Sukhiashvili, Mariam Zakalashvili, Lela Urushadze, Magda Dgebuadze, Giorgi Tomashvili, Davit Tsaguria, Ekaterine Zangaladze, Nino Berishvili…
EPI_ISL_415643	hCoV-19/Georgia/Tb-468/2020	Asia / Georgia / Tbilisi	2020-03-10	R. G. Lugar Center for Public Health Research, National Center for Disease Control and Public Health (NCDC) of Georgia.	R. G. Lugar Center for Public Health Research, National Center for Disease Control and Public Health (NCDC) of Georgia.	Nato Kotaria, Marine Murtskhvaladze, Ann Machablishvili, Lela Sabadze, Mari Gavashelidze, Ana Papkiauri, Meri Pantsulaia, Gvantsa Brachveli, Tata Imnadze, Tamar Jashiashvili, Tea Tevdoradze, Ketevan Sidamonidze, Ekaterine Khmaladze, Ekaterine Zhghenti, Roena Sukhiashvili, Mariam Zakalashvili, Lela Urushadze, Magda Dgebuadze, Giorgi Tomashvili, Davit Tsaguria, Ekaterine Zangaladze, Nino Berishvili…
EPI_ISL_415658	hCoV-19/Chile/Santiago_op2d1/2020	South America / Chile / Santiago	2020-03-06	Laboratory of Molecular Virology, Pontificia Universidad Católica de Chile	MSHS Pathogen Surveillance Program	Rafael A. Medina, Pablo Vial, Tamara Garcia, Eileen Serrano, Ana Silvia Gonzalez-Reiche, Zenab Khan, Mitchell Sullivan, Ajay Obla, Matthew Hernandez, Hala Alshammary, Juan Soto, Shwetha Sridhar Hara, Ying-Chih Wang, Melissa Smith, Robert Sebra, Viviana Simon, Harm van Bakel
EPI_ISL_415660	hCoV-19/Chile/Santiago_op3d1/2020	South America / Chile / Santiago	2020-03-07	Laboratory of Molecular Virology, Pontificia Universidad Católica de Chile	MSHS Pathogen Surveillance Program	Rafael A. Medina, Pablo Vial, Tamara Garcia, Eileen Serrano, Ana Silvia Gonzalez-Reiche, Zenab Khan, Mitchell Sullivan, Ajay Obla, Matthew Hernandez, Hala Alshammary, Juan Soto, Shwetha Sridhar Hara, Ying-Chih Wang, Melissa Smith, Robert Sebra, Viviana Simon, Harm van Bakel
EPI_ISL_415661	hCoV-19/Chile/Santiago_op4d1/2020	South America / Chile / Santiago	2020-03-08	Laboratory of Molecular Virology, Pontificia Universidad Católica de Chile	MSHS Pathogen Surveillance Program	Rafael A. Medina, Pablo Vial, Tamara Garcia, Eileen Serrano, Ana Silvia Gonzalez-Reiche, Zenab Khan, Mitchell Sullivan, Ajay Obla, Matthew Hernandez, Hala Alshammary, Juan Soto, Shwetha Sridhar Hara, Ying-Chih Wang, Melissa Smith, Robert Sebra, Viviana Simon, Harm van Bakel
EPI_ISL_420136	hCoV-19/Norway/1694/2020	Europe / Norway	2020-03-04	Akershus University Hospital, Department for Microbiology and Infectious Disease Control	Norwegian Institute of Public Health, Department of Virology	Kathrine Stene-Johansen, Kamilla Heddeland Instefjord, Hilde Elshaug, Karoline Bragstad, Olav Hungnes
EPI_ISL_420140	hCoV-19/Georgia/Tb-1352/2020	Asia / Georgia / Tbilisi	2020-03-28	Department for Virology, Molecular Biology and Genome Research, R. G. Lugar Center for Public Health Research, National Center for Disease Control and Public Health (NCDC) of Georgia.	Department for Virology, Molecular Biology and Genome Research, R. G. Lugar Center for Public Health Research, National Center for Disease Control and Public Health (NCDC) of Georgia.	Nato Kotaria, Marine Murtskhvaladze, Ann Machablishvili, Lela Sabadze, Mari Gavashelidze, Ana Papkiauri, Meri Pantsulaia, Gvantsa Brachveli, Tata Imnadze, Tamar Jashiashvili, Tea Tevdoradze, Ketevan Sidamonidze, Ekaterine Khmaladze, Ekaterine Zhghenti, Roena Sukhiashvili, Mariam Zakalashvili, Lela Urushadze, Magda Dgebuadze, Giorgi Tomashvili, Davit Tsaguria, Ekaterine Zangaladze, Nino Berishvili…
EPI_ISL_420144	hCoV-19/Georgia/Tb-1679/2020	Asia / Georgia / Tbilisi	2020-04-01	Department for Virology, Molecular Biology and Genome Research, R. G. Lugar Center for Public Health Research, National Center for Disease Control and Public Health (NCDC) of Georgia.	Department for Virology, Molecular Biology and Genome Research, R. G. Lugar Center for Public Health Research, National Center for Disease Control and Public Health (NCDC) of Georgia.	Gvantsa Chanturia, Ann Machablishvili, Nato Kotaria, Marine Murtskhvaladze, Lela Sabadze, Mari Gavashelidze, Ana Papkiauri, Meri Pantsulaia, Gvantsa Brachveli, Tata Imnadze, Tamar Jashiashvili, Tea Tevdoradze, Ketevan Sidamonidze, Ekaterine Khmaladze, Ekaterine Zhghenti, Roena Sukhiashvili, Mariam Zakalashvili, Lela Urushadze, Magda Dgebuadze, Giorgi Tomashvili, Davit Tsaguria, Ekaterine Zangalad…
EPI_ISL_420146	hCoV-19/Norway/1955/2020	Europe / Norway	2020-03-11	Furst Medical Laboratory	Norwegian Institute of Public Health, Department of Virology	Kathrine Stene-Johansen, Kamilla Heddeland Instefjord, Hilde Elshaug, Karoline Bragstad, Olav Hungnes
EPI_ISL_420150	hCoV-19/Norway/2084/2020	Europe / Norway	2020-03-09	Oslo University Hospital, Department of Medical Microbiology	Norwegian Institute of Public Health, Department of Virology	Kathrine Stene-Johansen, Kamilla Heddeland Instefjord, Hilde Elshaug, Karoline Bragstad, Olav Hungnes
EPI_ISL_420152	hCoV-19/Norway/2088/2020	Europe / Norway	2020-03-17	University Hospital of Northern Norway, Department for Microbiology and Infectious Disease Control	Norwegian Institute of Public Health, Department of Virology	Kathrine Stene-Johansen, Kamilla Heddeland Instefjord, Hilde Elshaug, Karoline Bragstad, Olav Hungnes
EPI_ISL_421480	hCoV-19/Portugal/PT0077/2020	Europe / Portugal	2020-03-21	CH Barreiro Montijo	Instituto Nacional de Saude (INSA)	Guiomar et al
EPI_ISL_421487	hCoV-19/Portugal/PT0084/2020	Europe / Portugal	2020-03-22	H Beatriz Angelo	Instituto Nacional de Saude (INSA)	Guiomar et al
EPI_ISL_421495	hCoV-19/Portugal/PT0092/2020	Europe / Portugal	2020-03-23	H Santarem	Instituto Nacional de Saude (INSA)	Guiomar et al
EPI_ISL_421498	hCoV-19/Portugal/PT0095/2020	Europe / Portugal	2020-03-24	Instituto Nacional de Saude (INSA)	Instituto Nacional de Saude (INSA)	Guiomar et al
EPI_ISL_425057	hCoV-19/Belgium/UGent-17/2020	Europe / Belgium / Ghent	2020-03-26	Lab voor klinische biologie	Onderzoeksgroep Virologie	Laurens Lambrechts, Nick Vereecke, Marthe Pauwels, Basiel Cole, Bruno Verhasselt, Linos Vandekerckhove, Hans Nauwynck, Sebastiaan Theuns
EPI_ISL_426804	hCoV-19/Australia/VIC538/2020	Oceania / Australia / Victoria	2020-03-23	Victorian Infectious Diseases Reference Laboratory (VIDRL)	Microbiological Diagnostic Unit Public Health Laboratory and Victorian Infectious Diseases Reference Laboratory, Doherty Institute	Caly L., Seemann T., Sait, M., Schultz M., Druce J., Sherry, N.
EPI_ISL_426816	hCoV-19/Australia/VIC555/2020	Oceania / Australia / Victoria	2020-03-25	Victorian Infectious Diseases Reference Laboratory (VIDRL)	Microbiological Diagnostic Unit Public Health Laboratory and Victorian Infectious Diseases Reference Laboratory, Doherty Institute	Caly L., Seemann T., Sait, M., Schultz M., Druce J., Sherry, N.
EPI_ISL_426861	hCoV-19/Australia/VIC606/2020	Oceania / Australia / Victoria	2020-03-27	Victorian Infectious Diseases Reference Laboratory (VIDRL)	Microbiological Diagnostic Unit Public Health Laboratory and Victorian Infectious Diseases Reference Laboratory, Doherty Institute	Caly L., Seemann T., Sait, M., Schultz M., Druce J., Sherry, N.
EPI_ISL_426872	hCoV-19/Australia/VIC617/2020	Oceania / Australia / Victoria	2020-03-26	Victorian Infectious Diseases Reference Laboratory (VIDRL)	Microbiological Diagnostic Unit Public Health Laboratory and Victorian Infectious Diseases Reference Laboratory, Doherty Institute	Caly L., Seemann T., Sait, M., Schultz M., Druce J., Sherry, N.
EPI_ISL_426877	hCoV-19/Australia/VIC636/2020	Oceania / Australia / Victoria	2020-03-28	Victorian Infectious Diseases Reference Laboratory (VIDRL)	Microbiological Diagnostic Unit Public Health Laboratory and Victorian Infectious Diseases Reference Laboratory, Doherty Institute	Caly L., Seemann T., Sait, M., Schultz M., Druce J., Sherry, N.
EPI_ISL_426881	hCoV-19/Australia/VIC912/2020	Oceania / Australia / Victoria	2020-03-24	Victorian Infectious Diseases Reference Laboratory (VIDRL)	Microbiological Diagnostic Unit Public Health Laboratory and Victorian Infectious Diseases Reference Laboratory, Doherty Institute	Caly L., Seemann T., Sait, M., Schultz M., Druce J., Sherry, N.
EPI_ISL_426883	hCoV-19/Czech Republic/IAB_1/2020	Europe / Czech Republic	2020-03-27	Motol University Hospital	Institute of Applied Biotechnologies a.s.	Petr Brož, Jan Geryk, Petr Klempt, Martin Kašný, Adam Novotný, Kateřina Kvapilová, Pavel Dřevínek, Petr Kvapil, Milan Macek
EPI_ISL_426886	hCoV-19/Czech Republic/IAB_9/2020	Europe / Czech Republic	2020-03-28	Motol University Hospital	Institute of Applied Biotechnologies a.s.	Petr Brož, Jan Geryk, Petr Klempt, Martin Kašný, Adam Novotný, Kateřina Kvapilová, Pavel Dřevínek, Petr Kvapil, Milan Macek
EPI_ISL_426887	hCoV-19/Czech Republic/IAB_10/2020	Europe / Czech Republic	2020-03-31	Motol University Hospital	Institute of Applied Biotechnologies a.s.	Petr Brož, Jan Geryk, Petr Klempt, Martin Kašný, Adam Novotný, Kateřina Kvapilová, Pavel Dřevínek, Petr Kvapil, Milan Macek
EPI_ISL_426889	hCoV-19/Czech Republic/IAB_14/2020	Europe / Czech Republic	2020-04-02	Motol University Hospital	Institute of Applied Biotechnologies a.s.	Petr Brož, Jan Geryk, Petr Klempt, Martin Kašný, Adam Novotný, Kateřina Kvapilová, Pavel Dřevínek, Petr Kvapil, Milan Macek
EPI_ISL_426890	hCoV-19/Czech Republic/IAB_15/2020	Europe / Czech Republic	2020-03-26	Motol University Hospital	Institute of Applied Biotechnologies a.s.	Petr Brož, Jan Geryk, Petr Klempt, Martin Kašný, Adam Novotný, Kateřina Kvapilová, Pavel Dřevínek, Petr Kvapil, Milan Macek
EPI_ISL_426897	hCoV-19/Czech Republic/IAB_23/2020	Europe / Czech Republic	2020-03-29	Motol University Hospital	Institute of Applied Biotechnologies a.s.	Petr Brož, Jan Geryk, Petr Klempt, Martin Kašný, Adam Novotný, Kateřina Kvapilová, Pavel Dřevínek, Petr Kvapil, Milan Macek
EPI_ISL_426934	hCoV-19/Australia/VIC638/2020	Oceania / Australia / Victoria	2020-03-29	Victorian Infectious Diseases Reference Laboratory (VIDRL)	Microbiological Diagnostic Unit Public Health Laboratory and Victorian Infectious Diseases Reference Laboratory, Doherty Institute	Caly L., Seemann T., Sait, M., Schultz M., Druce J., Sherry, N.
EPI_ISL_426617	hCoV-19/USA/NY-NYUMC162/2020	North America / USA / New York / Suffolk county	2020-04-01	NYU Langone Health	Departments of Pathology and Medicine, New York University School of Medicine	Maria Aguero-Rosenfeld, Brendan Belovarac, Margaret Black, Ludovic Boytard, John Cadley, Paolo Cotzia, John Chen, Dacia Dimartino, Xiaojun Feng, Tatyana Gindin, Emily Guzman, Adriana Heguy, Megan Hogan, Emily Huang, George Jour, Andrew Lytle, Christian Marier, Matthew T. Maurano, Mark J. Mulligan, Peter Meyn, Iman Osman, Jared Pinnell, Vanessa Raabe, Sitharam Ramaswami, Amy Rapkiewicz, Marie Sama…
EPI_ISL_426627	hCoV-19/USA/LA-BIE-096/2020	North America / USA / Louisiana	2020-04-06	Ochsner Health	BioInfoExperts, LLC	Amy Feehan, David Nolan, Rebecca Rose, Susanna Lamers, Sissy Cross, Julia-Garcia-Diaz, Tong Yang, Luke Caruso, David Moraga Amador, Wayra Navia, Lydia Von Borstel, Xiao Hui Zhou
EPI_ISL_426630	hCoV-19/Taiwan/TSGH-02/2020	Asia / Taiwan / New Taipei city	2020-03-17	TSGH-CP molecular lab	TSGH-CP molecular lab	Cherng-Lih Perng, Ming-Jr Jian, Chih-Kai Chang, Jung-Chung Lin, Kuo-Ming Yeh, Chien-Wen Chen, Sheng-Kang Chiu, Hsing-Yi Chung, Shih-Hung Tsai, Kuo-Sheng Hung, Feng-Yee Chang, Hung-Sheng Shang
EPI_ISL_427054	hCoV-19/Australia/VIC779/2020	Oceania / Australia / Victoria	2020-03-30	Microbiological Diagnostic Unit Public Health Laboratory	Microbiological Diagnostic Unit Public Health Laboratory	Seemann T., Schultz M., Sait, M., Sherry, N.
EPI_ISL_427085	hCoV-19/Australia/VIC812/2020	Oceania / Australia / Victoria	2020-04-02	Victorian Infectious Diseases Reference Laboratory (VIDRL)	Microbiological Diagnostic Unit Public Health Laboratory and Victorian Infectious Diseases Reference Laboratory, Doherty Institute	Caly L., Seemann T., Sait, M., Schultz M., Druce J., Sherry, N.
EPI_ISL_428201	hCoV-19/Sweden/RV-FOI-6/2020	Europe / Sweden / Västerbotten	2020-03-20	Klinisk mikrobiologi, Region Västerbotten	Unit for Biological Agents, Department for CBRN Defence and Security, Swedish Defence Research Agency	FOI Bioinformatics team
EPI_ISL_428231	hCoV-19/Taiwan/TSGH-14/2020	Asia / Taiwan / New Taipei City	2020-03-24	TSGH-CP molecular lab	TSGH-CP molecular lab	Cherng-Lih Perng, Ming-Jr JIAN, Chih-Kai Chang, Jung-Chung Lin, Kuo-Ming Yeh, Chien-Wen Chen, Sheng-Kang Chiu, Hsing-Yi Chung, Shih-Hung Tsai, Kuo-Sheng Hung, Tien-Yao Chang, Feng-Yee Chang, Hung-Sheng Shang
EPI_ISL_428297	hCoV-19/USA/WI-UW-201/2020	North America / USA / Wisconsin / Grafton	2020-03-25	University of Wisconsin-Madison AIDS Vaccine Research Laboratories	University of Wisconsin-Madison AIDS Vaccine Research Laboratories	Gage Moreno, Katarina Braun, et al. AIDS Vaccine Research Laboratories
EPI_ISL_427092	hCoV-19/Australia/VIC820/2020	Oceania / Australia / Victoria	2020-04-03	Victorian Infectious Diseases Reference Laboratory (VIDRL)	Microbiological Diagnostic Unit Public Health Laboratory and Victorian Infectious Diseases Reference Laboratory, Doherty Institute	Caly L., Seemann T., Sait, M., Schultz M., Druce J., Sherry, N.
EPI_ISL_428320	hCoV-19/USA/WI-UW-224/2020	North America / USA / Wisconsin / Brookfield	2020-03-26	University of Wisconsin-Madison AIDS Vaccine Research Laboratories	University of Wisconsin-Madison AIDS Vaccine Research Laboratories	Gage Moreno, Katarina Braun, et al. AIDS Vaccine Research Laboratories
EPI_ISL_428331	hCoV-19/USA/WI-UW-235/2020	North America / USA / Wisconsin / Cudahy	2020-03-28	University of Wisconsin-Madison AIDS Vaccine Research Laboratories	University of Wisconsin-Madison AIDS Vaccine Research Laboratories	Gage Moreno, Katarina Braun, et al. AIDS Vaccine Research Laboratories
EPI_ISL_428346	hCoV-19/Turkey/GLAB-CoV012/2020	Europe / Turkey / Istanbul	2020-04-17	Genomic Laboratory (GLAB) (Conjoint lab of Health Directorate of Istanbul and Istanbul Technical University)	Genomic Laboratory (GLAB), Istanbul Technical University	Ilker Karacan, Tugba Kizilboga Akgun, Bugra Agaoglu, Gizem Alkurt, Jale Yildiz, Betsi Köse, Elifnaz Çelik, Arzu Irvem, Yasemin Kendir Demirkol, Ozlem Akgun Dogan, Mehtap Aydın, Levent Doganay, Gizem Dinler Doganay
EPI_ISL_428348	hCoV-19/France/GE3372/2020	Europe / France / Grand-est / Gondrecourt-le-chateau	2020-03-20	Maison de Santé du Val d'Ormois	National Reference Center for Viruses of Respiratory Infections, Institut Pasteur, Paris	Mélanie Albert, Marion Barbet, Sylvie Behillil, Méline Bizard, Angela Brisebarre, Flora Donati, Etienne Simon-Lorière, Vincent Enouf, Maud Vanpeene, Sylvie van der Werf
EPI_ISL_428355	hCoV-19/France/IDF2251/2020	Europe / France / Ile De France / Garches	2020-03-11	Institut Médico légal- Hop R. Poincaré	National Reference Center for Viruses of Respiratory Infections, Institut Pasteur, Paris	Mélanie Albert, Marion Barbet, Sylvie Behillil, Méline Bizard, Angela Brisebarre, Flora Donati, Etienne Simon-Lorière, Vincent Enouf, Maud Vanpeene, Sylvie van der Werf
EPI_ISL_428361	hCoV-19/France/IDF3703/2020	Europe / France / Ile De France / Longjumeau	2020-03-25	LABM GH nord Essonne de Longjumeau - BP 125	National Reference Center for Viruses of Respiratory Infections, Institut Pasteur, Paris	Mélanie Albert, Marion Barbet, Sylvie Behillil, Méline Bizard, Angela Brisebarre, Flora Donati, Etienne Simon-Lorière, Vincent Enouf, Maud Vanpeene, Sylvie van der Werf
EPI_ISL_428365	hCoV-19/France/IDF3930/2020	Europe / France / Ile De France / Longjumeau	2020-03-26	LABM GH nord Essonne de Longjumeau - BP 125	National Reference Center for Viruses of Respiratory Infections, Institut Pasteur, Paris	Mélanie Albert, Marion Barbet, Sylvie Behillil, Méline Bizard, Angela Brisebarre, Flora Donati, Etienne Simon-Lorière, Vincent Enouf, Maud Vanpeene, Sylvie van der Werf
EPI_ISL_428366	hCoV-19/France/HF4220/2020	Europe / France / Hauts De France / Chateau-thierry	2020-03-30	CH Jeanne de Navarre Laboratoire de Biologie	National Reference Center for Viruses of Respiratory Infections, Institut Pasteur, Paris	Mélanie Albert, Marion Barbet, Sylvie Behillil, Méline Bizard, Angela Brisebarre, Flora Donati, Etienne Simon-Lorière, Vincent Enouf, Maud Vanpeene, Sylvie van der Werf
EPI_ISL_429665	hCoV-19/Brazil/CV2/2020	South America / Brazil / Minas gerais	2020-03-08	Central Public Health Laboratory/Octávio Magalhães Institute (IOM) from the Ezequiel Dias Foundation (FUNED)	Instituto Octávio Magalhães / Fundação Ezequiel Dias (IOM/Funed)	Talita Adelino, Joilson Xavier, Marta Giovanetti, Vagner Fonseca, Marcos Vinícius Silva, Luiz Carlos Junior Alcantara, Marluce Aparecida Assunção Oliveira
EPI_ISL_429666	hCoV-19/Brazil/CV3/2020	South America / Brazil / Minas gerais	2020-03-09	Central Public Health Laboratory/Octávio Magalhães Institute (IOM) from the Ezequiel Dias Foundation (FUNED)	Instituto Octávio Magalhães / Fundação Ezequiel Dias (IOM/Funed)	Talita Adelino, Joilson Xavier, Marta Giovanetti, Vagner Fonseca, Marcos Vinícius Silva, Luiz Carlos Junior Alcantara, Marluce Aparecida Assunção Oliveira
EPI_ISL_429667	hCoV-19/Brazil/CV4/2020	South America / Brazil / Minas gerais	2020-03-09	Central Public Health Laboratory/Octávio Magalhães Institute (IOM) from the Ezequiel Dias Foundation (FUNED)	Instituto Octávio Magalhães / Fundação Ezequiel Dias (IOM/Funed)	Talita Adelino, Joilson Xavier, Marta Giovanetti, Vagner Fonseca, Marcos Vinícius Silva, Luiz Carlos Junior Alcantara, Marluce Aparecida Assunção Oliveira
EPI_ISL_429669	hCoV-19/Brazil/CV6/2020	South America / Brazil / Minas gerais	2020-03-13	Central Public Health Laboratory/Octávio Magalhães Institute (IOM) from the Ezequiel Dias Foundation (FUNED)	Instituto Octávio Magalhães / Fundação Ezequiel Dias (IOM/Funed)	Talita Adelino, Joilson Xavier, Marta Giovanetti, Vagner Fonseca, Marcos Vinícius Silva, Luiz Carlos Junior Alcantara, Marluce Aparecida Assunção Oliveira
EPI_ISL_429670	hCoV-19/Brazil/CV7/2020	South America / Brazil / Minas gerais	2020-03-13	Central Public Health Laboratory/Octávio Magalhães Institute (IOM) from the Ezequiel Dias Foundation (FUNED)	Instituto Octávio Magalhães / Fundação Ezequiel Dias (IOM/Funed)	Talita Adelino, Joilson Xavier, Marta Giovanetti, Vagner Fonseca, Marcos Vinícius Silva, Luiz Carlos Junior Alcantara, Marluce Aparecida Assunção Oliveira
EPI_ISL_429671	hCoV-19/Brazil/CV8/2020	South America / Brazil / Minas gerais	2020-03-13	Central Public Health Laboratory/Octávio Magalhães Institute (IOM) from the Ezequiel Dias Foundation (FUNED)	Instituto Octávio Magalhães / Fundação Ezequiel Dias (IOM/Funed)	Talita Adelino, Joilson Xavier, Marta Giovanetti, Vagner Fonseca, Marcos Vinícius Silva, Luiz Carlos Junior Alcantara, Marluce Aparecida Assunção Oliveira
EPI_ISL_429674	hCoV-19/Brazil/CV12/2020	South America / Brazil / Minas gerais	2020-03-11	Central Public Health Laboratory/Octávio Magalhães Institute (IOM) from the Ezequiel Dias Foundation (FUNED)	Instituto Octávio Magalhães / Fundação Ezequiel Dias (IOM/Funed)	Talita Adelino, Joilson Xavier, Marta Giovanetti, Vagner Fonseca, Marcos Vinícius Silva, Luiz Carlos Junior Alcantara, Marluce Aparecida Assunção Oliveira
EPI_ISL_429675	hCoV-19/Brazil/CV13/2020	South America / Brazil / Minas gerais	2020-03-15	Central Public Health Laboratory/Octávio Magalhães Institute (IOM) from the Ezequiel Dias Foundation (FUNED)	Instituto Octávio Magalhães / Fundação Ezequiel Dias (IOM/Funed)	Talita Adelino, Joilson Xavier, Marta Giovanetti, Vagner Fonseca, Marcos Vinícius Silva, Luiz Carlos Junior Alcantara, Marluce Aparecida Assunção Oliveira
EPI_ISL_429676	hCoV-19/Brazil/CV16/2020	South America / Brazil / Minas gerais	2020-03-16	Central Public Health Laboratory/Octávio Magalhães Institute (IOM) from the Ezequiel Dias Foundation (FUNED)	Instituto Octávio Magalhães / Fundação Ezequiel Dias (IOM/Funed)	Talita Adelino, Joilson Xavier, Marta Giovanetti, Vagner Fonseca, Marcos Vinícius Silva, Luiz Carlos Junior Alcantara, Marluce Aparecida Assunção Oliveira
EPI_ISL_429677	hCoV-19/Brazil/CV17/2020	South America / Brazil / Minas gerais	2020-03-11	Central Public Health Laboratory/Octávio Magalhães Institute (IOM) from the Ezequiel Dias Foundation (FUNED)	Instituto Octávio Magalhães / Fundação Ezequiel Dias (IOM/Funed)	Talita Adelino, Joilson Xavier, Marta Giovanetti, Vagner Fonseca, Marcos Vinícius Silva, Luiz Carlos Junior Alcantara, Marluce Aparecida Assunção Oliveira
EPI_ISL_429679	hCoV-19/Brazil/CV19/2020	South America / Brazil / Minas gerais	2020-03-16	Central Public Health Laboratory/Octávio Magalhães Institute (IOM) from the Ezequiel Dias Foundation (FUNED)	Instituto Octávio Magalhães / Fundação Ezequiel Dias (IOM/Funed)	Talita Adelino, Joilson Xavier, Marta Giovanetti, Vagner Fonseca, Marcos Vinícius Silva, Luiz Carlos Junior Alcantara, Marluce Aparecida Assunção Oliveira
EPI_ISL_429680	hCoV-19/Brazil/CV20/2020	South America / Brazil / Minas gerais	2020-03-16	Central Public Health Laboratory/Octávio Magalhães Institute (IOM) from the Ezequiel Dias Foundation (FUNED)	Instituto Octávio Magalhães / Fundação Ezequiel Dias (IOM/Funed)	Talita Adelino, Joilson Xavier, Marta Giovanetti, Vagner Fonseca, Marcos Vinícius Silva, Luiz Carlos Junior Alcantara, Marluce Aparecida Assunção Oliveira
EPI_ISL_429681	hCoV-19/Brazil/CV21/2020	South America / Brazil / Minas gerais	2020-03-16	Central Public Health Laboratory/Octávio Magalhães Institute (IOM) from the Ezequiel Dias Foundation (FUNED)	Instituto Octávio Magalhães / Fundação Ezequiel Dias (IOM/Funed)	Talita Adelino, Joilson Xavier, Marta Giovanetti, Vagner Fonseca, Marcos Vinícius Silva, Luiz Carlos Junior Alcantara, Marluce Aparecida Assunção Oliveira
EPI_ISL_429682	hCoV-19/Brazil/CV22/2020	South America / Brazil / Minas gerais	2020-03-16	Central Public Health Laboratory/Octávio Magalhães Institute (IOM) from the Ezequiel Dias Foundation (FUNED)	Instituto Octávio Magalhães / Fundação Ezequiel Dias (IOM/Funed)	Talita Adelino, Joilson Xavier, Marta Giovanetti, Vagner Fonseca, Marcos Vinícius Silva, Luiz Carlos Junior Alcantara, Marluce Aparecida Assunção Oliveira
EPI_ISL_429683	hCoV-19/Brazil/CV24/2020	South America / Brazil / Minas gerais	2020-03-16	Central Public Health Laboratory/Octávio Magalhães Institute (IOM) from the Ezequiel Dias Foundation (FUNED)	Instituto Octávio Magalhães / Fundação Ezequiel Dias (IOM/Funed)	Talita Adelino, Joilson Xavier, Marta Giovanetti, Vagner Fonseca, Marcos Vinícius Silva, Luiz Carlos Junior Alcantara, Marluce Aparecida Assunção Oliveira
EPI_ISL_429684	hCoV-19/Brazil/CV26/2020	South America / Brazil / Minas gerais	2020-03-17	Central Public Health Laboratory/Octávio Magalhães Institute (IOM) from the Ezequiel Dias Foundation (FUNED)	Instituto Octávio Magalhães / Fundação Ezequiel Dias (IOM/Funed)	Talita Adelino, Joilson Xavier, Marta Giovanetti, Vagner Fonseca, Marcos Vinícius Silva, Luiz Carlos Junior Alcantara, Marluce Aparecida Assunção Oliveira
EPI_ISL_429685	hCoV-19/Brazil/CV27/2020	South America / Brazil / Minas gerais	2020-03-17	Central Public Health Laboratory/Octávio Magalhães Institute (IOM) from the Ezequiel Dias Foundation (FUNED)	Instituto Octávio Magalhães / Fundação Ezequiel Dias (IOM/Funed)	Talita Adelino, Joilson Xavier, Marta Giovanetti, Vagner Fonseca, Marcos Vinícius Silva, Luiz Carlos Junior Alcantara, Marluce Aparecida Assunção Oliveira
EPI_ISL_429686	hCoV-19/Brazil/CV28/2020	South America / Brazil / Minas gerais	2020-03-17	Central Public Health Laboratory/Octávio Magalhães Institute (IOM) from the Ezequiel Dias Foundation (FUNED)	Instituto Octávio Magalhães / Fundação Ezequiel Dias (IOM/Funed)	Talita Adelino, Joilson Xavier, Marta Giovanetti, Vagner Fonseca, Marcos Vinícius Silva, Luiz Carlos Junior Alcantara, Marluce Aparecida Assunção Oliveira
EPI_ISL_429687	hCoV-19/Brazil/CV31/2020	South America / Brazil / Minas gerais	2020-03-17	Central Public Health Laboratory/Octávio Magalhães Institute (IOM) from the Ezequiel Dias Foundation (FUNED)	Instituto Octávio Magalhães / Fundação Ezequiel Dias (IOM/Funed)	Talita Adelino, Joilson Xavier, Marta Giovanetti, Vagner Fonseca, Marcos Vinícius Silva, Luiz Carlos Junior Alcantara, Marluce Aparecida Assunção Oliveira
EPI_ISL_429688	hCoV-19/Brazil/CV32/2020	South America / Brazil / Minas gerais	2020-03-17	Central Public Health Laboratory/Octávio Magalhães Institute (IOM) from the Ezequiel Dias Foundation (FUNED)	Instituto Octávio Magalhães / Fundação Ezequiel Dias (IOM/Funed)	Talita Adelino, Joilson Xavier, Marta Giovanetti, Vagner Fonseca, Marcos Vinícius Silva, Luiz Carlos Junior Alcantara, Marluce Aparecida Assunção Oliveira
EPI_ISL_429689	hCoV-19/Brazil/CV33/2020	South America / Brazil / Minas gerais	2020-03-17	Central Public Health Laboratory/Octávio Magalhães Institute (IOM) from the Ezequiel Dias Foundation (FUNED)	Instituto Octávio Magalhães / Fundação Ezequiel Dias (IOM/Funed)	Talita Adelino, Joilson Xavier, Marta Giovanetti, Vagner Fonseca, Marcos Vinícius Silva, Luiz Carlos Junior Alcantara, Marluce Aparecida Assunção Oliveira
EPI_ISL_429690	hCoV-19/Brazil/CV34/2020	South America / Brazil / Minas gerais	2020-03-18	Central Public Health Laboratory/Octávio Magalhães Institute (IOM) from the Ezequiel Dias Foundation (FUNED)	Instituto Octávio Magalhães / Fundação Ezequiel Dias (IOM/Funed)	Talita Adelino, Joilson Xavier, Marta Giovanetti, Vagner Fonseca, Marcos Vinícius Silva, Luiz Carlos Junior Alcantara, Marluce Aparecida Assunção Oliveira
EPI_ISL_429691	hCoV-19/Brazil/CV35/2020	South America / Brazil / Minas gerais	2020-03-18	Central Public Health Laboratory/Octávio Magalhães Institute (IOM) from the Ezequiel Dias Foundation (FUNED)	Instituto Octávio Magalhães / Fundação Ezequiel Dias (IOM/Funed)	Talita Adelino, Joilson Xavier, Marta Giovanetti, Vagner Fonseca, Marcos Vinícius Silva, Luiz Carlos Junior Alcantara, Marluce Aparecida Assunção Oliveira
EPI_ISL_429695	hCoV-19/Brazil/CV42/2020	South America / Brazil / Minas gerais	2020-03-20	Central Public Health Laboratory/Octávio Magalhães Institute (IOM) from the Ezequiel Dias Foundation (FUNED)	Instituto Octávio Magalhães / Fundação Ezequiel Dias (IOM/Funed)	Talita Adelino, Joilson Xavier, Marta Giovanetti, Vagner Fonseca, Marcos Vinícius Silva, Luiz Carlos Junior Alcantara, Marluce Aparecida Assunção Oliveira
EPI_ISL_429696	hCoV-19/Brazil/CV43/2020	South America / Brazil / Minas gerais	2020-03-17	Central Public Health Laboratory/Octávio Magalhães Institute (IOM) from the Ezequiel Dias Foundation (FUNED)	Instituto Octávio Magalhães / Fundação Ezequiel Dias (IOM/Funed)	Talita Adelino, Joilson Xavier, Marta Giovanetti, Vagner Fonseca, Marcos Vinícius Silva, Luiz Carlos Junior Alcantara, Marluce Aparecida Assunção Oliveira
EPI_ISL_429698	hCoV-19/Brazil/CV45/2020	South America / Brazil / Minas gerais	2020-03-20	Central Public Health Laboratory/Octávio Magalhães Institute (IOM) from the Ezequiel Dias Foundation (FUNED)	Instituto Octávio Magalhães / Fundação Ezequiel Dias (IOM/Funed)	Talita Adelino, Joilson Xavier, Marta Giovanetti, Vagner Fonseca, Marcos Vinícius Silva, Luiz Carlos Junior Alcantara, Marluce Aparecida Assunção Oliveira
EPI_ISL_427113	hCoV-19/Australia/VIC853/2020	Oceania / Australia / Victoria	2020-04-04	Victorian Infectious Diseases Reference Laboratory (VIDRL)	Microbiological Diagnostic Unit Public Health Laboratory and Victorian Infectious Diseases Reference Laboratory, Doherty Institute	Caly L., Seemann T., Sait, M., Schultz M., Druce J., Sherry, N.
EPI_ISL_427116	hCoV-19/Australia/VIC857/2020	Oceania / Australia / Victoria	2020-04-05	Victorian Infectious Diseases Reference Laboratory (VIDRL)	Microbiological Diagnostic Unit Public Health Laboratory and Victorian Infectious Diseases Reference Laboratory, Doherty Institute	Caly L., Seemann T., Sait, M., Schultz M., Druce J., Sherry, N.
EPI_ISL_427300	hCoV-19/Brazil/RJ-477/2020	South America / Brazil / Rio de Janeiro / Rio de Janeiro	2020-03-11	Instituto Oswaldo Cruz FIOCRUZ - Laboratory of Respiratory Viruses and Measles (LVRS)	Instituto Oswaldo Cruz FIOCRUZ - Laboratory of Respiratory Viruses and Measles (LVRS)	Paola Resende, Fernando Motta, Luciana Appolinario, Sunando Roy, Aline Mattos, Milene Miranda, Cristiana Garcia, Braulia Caetano, Maria Ogrzewalska, Priscila Born, Jonathan Lopes, Marilda Siqueira
EPI_ISL_427301	hCoV-19/Brazil/RJ-477i/2020	South America / Brazil / Rio de Janeiro / Rio de Janeiro	2020-03-11	Instituto Oswaldo Cruz FIOCRUZ - Laboratory of Respiratory Viruses and Measles (LVRS)	Instituto Oswaldo Cruz FIOCRUZ - Laboratory of Respiratory Viruses and Measles (LVRS)	Paola Resende, Fernando Motta, Luciana Appolinario, Sunando Roy, Aline Mattos, Milene Miranda, Cristiana Garcia, Braulia Caetano, Maria Ogrzewalska, Priscila Born, Jonathan Lopes, Marilda Siqueira
EPI_ISL_427302	hCoV-19/Brazil/RJ-763/2020	South America / Brazil / Rio de Janeiro / Rio de Janeiro	2020-03-20	Instituto Oswaldo Cruz FIOCRUZ - Laboratory of Respiratory Viruses and Measles (LVRS)	Instituto Oswaldo Cruz FIOCRUZ - Laboratory of Respiratory Viruses and Measles (LVRS)	Paola Resende, Fernando Motta, Luciana Appolinario, Sunando Roy, Aline Mattos, Milene Miranda, Cristiana Garcia, Braulia Caetano, Maria Ogrzewalska, Priscila Born, Jonathan Lopes, Marilda Siqueira
EPI_ISL_427303	hCoV-19/Brazil/RJ-818/2020	South America / Brazil / Rio de Janeiro / Rio de Janeiro	2020-03-25	Instituto Oswaldo Cruz FIOCRUZ - Laboratory of Respiratory Viruses and Measles (LVRS)	Instituto Oswaldo Cruz FIOCRUZ - Laboratory of Respiratory Viruses and Measles (LVRS)	Paola Resende, Fernando Motta, Luciana Appolinario, Sunando Roy, Aline Mattos, Milene Miranda, Cristiana Garcia, Braulia Caetano, Maria Ogrzewalska, Priscila Born, Jonathan Lopes, Marilda Siqueira
EPI_ISL_427304	hCoV-19/Brazil/RJ-872/2020	South America / Brazil / Rio de Janeiro / Rio de Janeiro	2020-03-26	Instituto Oswaldo Cruz FIOCRUZ - Laboratory of Respiratory Viruses and Measles (LVRS)	Instituto Oswaldo Cruz FIOCRUZ - Laboratory of Respiratory Viruses and Measles (LVRS)	Paola Resende, Fernando Motta, Luciana Appolinario, Sunando Roy, Aline Mattos, Milene Miranda, Cristiana Garcia, Braulia Caetano, Maria Ogrzewalska, Priscila Born, Jonathan Lopes, Marilda Siqueira
EPI_ISL_427307	hCoV-19/Russia/StPetersburg-RII4144S/2020	Europe / Russia / Saint-Petersburg	2020-03-20	WHO National Influenza Centre Russian Federation	WHO National Influenza Centre Russian Federation	Andrey Komissarov, Artem Fadeev, Mariia Sergeeva, Anna Ivanova, Daria Danilenko
EPI_ISL_427308	hCoV-19/Russia/StPetersburg-RII4307V/2020	Europe / Russia / Saint-Petersburg	2020-03-24	WHO National Influenza Centre Russian Federation	WHO National Influenza Centre Russian Federation	Andrey Komissarov, Artem Fadeev, Mariia Sergeeva, Anna Ivanova, Daria Danilenko
EPI_ISL_427310	hCoV-19/Russia/StPetersburg-RII4382V/2020	Europe / Russia / Saint-Petersburg	2020-03-29	WHO National Influenza Centre Russian Federation	WHO National Influenza Centre Russian Federation	Andrey Komissarov, Artem Fadeev, Mariia Sergeeva, Anna Ivanova, Daria Danilenko
EPI_ISL_427313	hCoV-19/Russia/StPetersburg-RII4532V/2020	Europe / Russia / Saint-Petersburg	2020-04-03	WHO National Influenza Centre Russian Federation	WHO National Influenza Centre Russian Federation	Andrey Komissarov, Artem Fadeev, Mariia Sergeeva, Anna Ivanova, Daria Danilenko
EPI_ISL_427314	hCoV-19/Russia/StPetersburg-RII4546V/2020	Europe / Russia / Saint-Petersburg	2020-04-02	WHO National Influenza Centre Russian Federation	WHO National Influenza Centre Russian Federation	Andrey Komissarov, Artem Fadeev, Mariia Sergeeva, Anna Ivanova, Daria Danilenko
EPI_ISL_427319	hCoV-19/Russia/StPetersburg-RII4597S/2020	Europe / Russia / Saint-Petersburg	2020-04-04	WHO National Influenza Centre Russian Federation	WHO National Influenza Centre Russian Federation	Andrey Komissarov, Artem Fadeev, Mariia Sergeeva, Anna Ivanova, Daria Danilenko
EPI_ISL_427320	hCoV-19/Russia/StPetersburg-RII4637S/2020	Europe / Russia / Saint-Petersburg	2020-04-05	WHO National Influenza Centre Russian Federation	WHO National Influenza Centre Russian Federation	Andrey Komissarov, Artem Fadeev, Mariia Sergeeva, Anna Ivanova, Daria Danilenko
EPI_ISL_427323	hCoV-19/Russia/StPetersburg-RII4678S/2020	Europe / Russia / Saint-Petersburg	2020-04-06	WHO National Influenza Centre Russian Federation	WHO National Influenza Centre Russian Federation	Andrey Komissarov, Artem Fadeev, Mariia Sergeeva, Anna Ivanova, Daria Danilenko
EPI_ISL_427330	hCoV-19/Russia/StPetersburg-RII4711S/2020	Europe / Russia / Saint-Petersburg	2020-04-07	WHO National Influenza Centre Russian Federation	WHO National Influenza Centre Russian Federation	Andrey Komissarov, Artem Fadeev, Mariia Sergeeva, Anna Ivanova, Daria Danilenko
EPI_ISL_427337	hCoV-19/Russia/StPetersburg-RII4326S/2020	Europe / Russia / Saint-Petersburg	2020-03-25	WHO National Influenza Centre Russian Federation	WHO National Influenza Centre Russian Federation	Andrey Komissarov, Artem Fadeev, Mariia Sergeeva, Anna Ivanova, Daria Danilenko
EPI_ISL_427350	hCoV-19/Belgium/ULG-10099/2020	Europe / Belgium / Liege	2020-04-06	Department of Clinical Microbiology	GIGA Medical Genomics	Keith Durkin, Maria Artesi, Sébastien Bontems, Raphaël Boreux, Cécile Meex, Pierrette Melin, Marie-Pierre Hayette, Vincent Bours.
EPI_ISL_427351	hCoV-19/Belgium/ULG-10100/2020	Europe / Belgium / Liege	2020-04-07	Department of Clinical Microbiology	GIGA Medical Genomics	Keith Durkin, Maria Artesi, Sébastien Bontems, Raphaël Boreux, Cécile Meex, Pierrette Melin, Marie-Pierre Hayette, Vincent Bours.
EPI_ISL_427379	hCoV-19/Belgium/ULG-10134/2020	Europe / Belgium / Liege	2020-04-08	Department of Clinical Microbiology	GIGA Medical Genomics	Keith Durkin, Maria Artesi, Sébastien Bontems, Raphaël Boreux, Cécile Meex, Pierrette Melin, Marie-Pierre Hayette, Vincent Bours.
EPI_ISL_427391	hCoV-19/Turkey/GLAB-CoV008/2020	Europe / Turkey / Istanbul	2020-04-13	Genomic Laboratory (GLAB) (Conjoint lab of Health Directorate of Istanbul and Istanbul Technical University)	Genomic Laboratory (GLAB), Istanbul Technical University	Ilker Karacan, Tugba Kizilboga Akgun, Bugra Agaoglu, Gizem Alkurt, Jale Yildiz, Betsi Köse, Elifnaz Çelik, Mehtap Aydın, Levent Doganay, Gizem Dinler Doganay
EPI_ISL_427393	hCoV-19/Taiwan/TSGH-06/2020	Asia / Taiwan / Taipei	2020-03-15	TSGH-CP molecular lab	TSGH-CP molecular lab	Cherng-Lih Perng, Ming-Jr Jian, Chih-Kai Chang, Jung-Chung Lin, Kuo-Ming Yeh, Chien-Wen Chen, Sheng-Kang Chiu, Hsing-Yi Chung, Shih-Hung Tsai, Kuo-Sheng Hung, Tien-Yao Chang, Feng-Yee Chang, Hung-Sheng Shang
EPI_ISL_427394	hCoV-19/Taiwan/TSGH-07/2020	Asia / Taiwan / New Taipei City	2020-03-22	TSGH-CP molecular lab	TSGH-CP molecular lab	Cherng-Lih Perng, Ming-Jr Jian, Chih-Kai Chang, Jung-Chung Lin, Kuo-Ming Yeh, Chien-Wen Chen, Sheng-Kang Chiu, Hsing-Yi Chung, Shih-Hung Tsai, Kuo-Sheng Hung, Tien-Yao Chang, Feng-Yee Chang, Hung-Sheng Shang
EPI_ISL_427395	hCoV-19/Taiwan/TSGH-08/2020	Asia / Taiwan / Keelung	2020-03-23	TSGH-CP molecular lab	TSGH-CP molecular lab	Cherng-Lih Perng, Ming-Jr Jian, Chih-Kai Chang, Jung-Chung Lin, Kuo-Ming Yeh, Chien-Wen Chen, Sheng-Kang Chiu, Hsing-Yi Chung, Shih-Hung Tsai, Kuo-Sheng Hung, Tien-Yao Chang, Feng-Yee Chang, Hung-Sheng Shang
EPI_ISL_427398	hCoV-19/Taiwan/TSGH-11/2020	Asia / Taiwan / New Taipei City	2020-03-25	TSGH-CP molecular lab	TSGH-CP molecular lab	Cherng-Lih Perng, Ming-Jr Jian, Chih-Kai Chang, Jung-Chung Lin, Kuo-Ming Yeh, Chien-Wen Chen, Sheng-Kang Chiu, Hsing-Yi Chung, Shih-Hung Tsai, Kuo-Sheng Hung, Tien-Yao Chang, Feng-Yee Chang, Hung-Sheng Shang
EPI_ISL_427416	hCoV-19/Qatar/QA20/2020	Asia / Qatar / Doha	2020-03-23	Ministry of Public Health (MoPH)	Biomedical Research Center (BRC)	Abdullatif Al-Khal, Muna A. S. Al-Maslamani, Ajaeb D. M. H. Al-Nabet, Peter V. Coyle, Einas A. E. Al-Kuwari, Nourah B. M. Younes, Hamad E. Al-Romaihi, Salih Al-Marri, Mohammed Al-Thani, Fatiha M. Benslimane, Heba A. Al-Khatib, Sonia Boughattas, Hadi M. Yassine, Asmaa A. Al-Thani.
EPI_ISL_427430	hCoV-19/USA/WI-UW-123/2020	North America / USA / Illinois	2020-04-11	University of Wisconsin-Madison AIDS Vaccine Research Laboratories	University of Wisconsin-Madison AIDS Vaccine Research Laboratories	Gage Moreno, Katarina Braun, et al. AIDS Vaccine Research Laboratories
EPI_ISL_427450	hCoV-19/USA/WI-UW-143/2020	North America / USA / Illinois	2020-04-13	University of Wisconsin-Madison AIDS Vaccine Research Laboratories	University of Wisconsin-Madison AIDS Vaccine Research Laboratories	Gage Moreno, Katarina Braun, et al. AIDS Vaccine Research Laboratories
EPI_ISL_427452	hCoV-19/USA/WI-UW-145/2020	North America / USA / Wisconsin / DeForest	2020-04-10	University of Wisconsin-Madison AIDS Vaccine Research Laboratories	University of Wisconsin-Madison AIDS Vaccine Research Laboratories	Gage Moreno, Katarina Braun, et al. AIDS Vaccine Research Laboratories
EPI_ISL_427456	hCoV-19/USA/WI-UW-149/2020	North America / USA / Illinois	2020-04-07	University of Wisconsin-Madison AIDS Vaccine Research Laboratories	University of Wisconsin-Madison AIDS Vaccine Research Laboratories	Gage Moreno, Katarina Braun, et al. AIDS Vaccine Research Laboratories
EPI_ISL_427458	hCoV-19/USA/WI-UW-151/2020	North America / USA / Wisconsin / Sun Prarie	2020-04-08	University of Wisconsin-Madison AIDS Vaccine Research Laboratories	University of Wisconsin-Madison AIDS Vaccine Research Laboratories	Gage Moreno, Katarina Braun, et al. AIDS Vaccine Research Laboratories
EPI_ISL_427460	hCoV-19/USA/WI-UW-153/2020	North America / USA / Wisconsin / Madison	2020-04-09	University of Wisconsin-Madison AIDS Vaccine Research Laboratories	University of Wisconsin-Madison AIDS Vaccine Research Laboratories	Gage Moreno, Katarina Braun, et al. AIDS Vaccine Research Laboratories
EPI_ISL_427461	hCoV-19/USA/WI-UW-154/2020	North America / USA / Wisconsin / Tomah	2020-04-12	University of Wisconsin-Madison AIDS Vaccine Research Laboratories	University of Wisconsin-Madison AIDS Vaccine Research Laboratories	Gage Moreno, Katarina Braun, et al. AIDS Vaccine Research Laboratories
EPI_ISL_428458	hCoV-19/Guangdong/20SF2546/2020	Asia / China / Guangdong / Guangzhou	2020-02-06	Guangdong Provincial Center for Diseases Control and Prevention;Guangdong Provincial Institute of Public Health	School of Public Health, The University of Hong Kong	Bosheng Li, Haogao Gu, Lijun Liang, Zhencui Li, Hui-Ling Yen, Yao Hu, Yingchao Song , Hanri Zeng, Tie Song, Jie Wu, Leo L.M. Poon
EPI_ISL_428489	hCoV-19/Taiwan/5/2020	Asia / Taiwan	2020-01-31	Centers for Disease Control, R.O.C. (Taiwan)	Centers for Disease Control, R.O.C. (Taiwan)	Ji-Rong Yang, Yu-Chi Lin, Jung-Jung Mu, Ming-Tsan Liu
EPI_ISL_426414	hCoV-19/India/GBRC1/2020	Asia / India / Gujarat	2020-04-05	Sir M P Shah Government Medical College	Gujarat Biotechnology Research Centre	Ramesh Pandit, Tejas Shah, Ankit Hinsu, Pritesh Sabara, Apurvasinh Puvar, Janvi Raval, Monika Gandhi, Pinal Trivedi, Maharshi Pandya, Amit Kanani, Akanksha Verma, Nitin Savaliya, Raghawendra Kumar, Dinesh Kumar, Zubair Saiyed, Dipa Kinariwala, Disha Patel, Binita Aring, Geeta Vaghela, Sonia Barve, Bhavesh Modi, Kairavi Joshi, Nidhi Sood, Pranay Shah, R D Dixit, Snehal Bagatharia, Madhvi Joshi, Ch…
EPI_ISL_427133	hCoV-19/Australia/VIC878/2020	Oceania / Australia / Victoria	2020-04-06	Microbiological Diagnostic Unit Public Health Laboratory	Microbiological Diagnostic Unit Public Health Laboratory	Seemann T., Schultz M., Sait, M., Sherry, N.
EPI_ISL_427148	hCoV-19/Australia/VIC898/2020	Oceania / Australia / Victoria	2020-04-08	Microbiological Diagnostic Unit Public Health Laboratory	Microbiological Diagnostic Unit Public Health Laboratory	Seemann T., Schultz M., Sait, M., Sherry, N.
EPI_ISL_427292	hCoV-19/Brazil/AL-837/2020	South America / Brazil / Alagoas / Maceio	2020-03-18	LACEN-AL - Laboratorio Central de Alagoas	Instituto Oswaldo Cruz FIOCRUZ - Laboratory of Respiratory Viruses and Measles (LVRS)	Paola Resende, Fernando Motta, Luciana Appolinario, Sunando Roy, Aline Mattos, Milene Miranda, Cristiana Garcia, Braulia Caetano, Maria Ogrzewalska, Priscila Born, Jonathan Lopes, Marilda Siqueira
EPI_ISL_427293	hCoV-19/Brazil/BA-510/2020	South America / Brazil / Bahia / Feira de Santana	2020-03-06	LACEN-BA - Laboratório Central de Saúde Pública Professor Gonçalo Moniz	Instituto Oswaldo Cruz FIOCRUZ - Laboratory of Respiratory Viruses and Measles (LVRS)	Paola Resende, Fernando Motta, Luciana Appolinario, Sunando Roy, Aline Mattos, Milene Miranda, Cristiana Garcia, Braulia Caetano, Maria Ogrzewalska, Priscila Born, Jonathan Lopes, Marilda Siqueira
EPI_ISL_427294	hCoV-19/Brazil/DF-615i/2020	South America / Brazil / Distrito Federal / Brasilia	2020-03-13	Instituto Oswaldo Cruz FIOCRUZ - Laboratory of Respiratory Viruses and Measles (LVRS)	Instituto Oswaldo Cruz FIOCRUZ - Laboratory of Respiratory Viruses and Measles (LVRS)	Paola Resende, Fernando Motta, Luciana Appolinario, Sunando Roy, Aline Mattos, Milene Miranda, Cristiana Garcia, Braulia Caetano, Maria Ogrzewalska, Priscila Born, Jonathan Lopes, Marilda Siqueira
EPI_ISL_427295	hCoV-19/Brazil/DF-619i/2020	South America / Brazil / Distrito Federal / Brasilia	2020-03-13	Instituto Oswaldo Cruz FIOCRUZ - Laboratory of Respiratory Viruses and Measles (LVRS)	Instituto Oswaldo Cruz FIOCRUZ - Laboratory of Respiratory Viruses and Measles (LVRS)	Paola Resende, Fernando Motta, Luciana Appolinario, Sunando Roy, Aline Mattos, Milene Miranda, Cristiana Garcia, Braulia Caetano, Maria Ogrzewalska, Priscila Born, Jonathan Lopes, Marilda Siqueira
EPI_ISL_427296	hCoV-19/Brazil/DF-861/2020	South America / Brazil / Distrito Federal / Brasilia	2020-03-23	Instituto Oswaldo Cruz FIOCRUZ - Laboratory of Respiratory Viruses and Measles (LVRS)	Instituto Oswaldo Cruz FIOCRUZ - Laboratory of Respiratory Viruses and Measles (LVRS)	Paola Resende, Fernando Motta, Luciana Appolinario, Sunando Roy, Aline Mattos, Milene Miranda, Cristiana Garcia, Braulia Caetano, Maria Ogrzewalska, Priscila Born, Jonathan Lopes, Marilda Siqueira
EPI_ISL_427297	hCoV-19/Brazil/DF-862/2020	South America / Brazil / Distrito Federal / Brasilia	2020-03-23	Instituto Oswaldo Cruz FIOCRUZ - Laboratory of Respiratory Viruses and Measles (LVRS)	Instituto Oswaldo Cruz FIOCRUZ - Laboratory of Respiratory Viruses and Measles (LVRS)	Paola Resende, Fernando Motta, Luciana Appolinario, Sunando Roy, Aline Mattos, Milene Miranda, Cristiana Garcia, Braulia Caetano, Maria Ogrzewalska, Priscila Born, Jonathan Lopes, Marilda Siqueira
EPI_ISL_427298	hCoV-19/Brazil/DF-891/2020	South America / Brazil / Distrito Federal / Brasilia	2020-03-22	Instituto Oswaldo Cruz FIOCRUZ - Laboratory of Respiratory Viruses and Measles (LVRS)	Instituto Oswaldo Cruz FIOCRUZ - Laboratory of Respiratory Viruses and Measles (LVRS)	Paola Resende, Fernando Motta, Luciana Appolinario, Sunando Roy, Aline Mattos, Milene Miranda, Cristiana Garcia, Braulia Caetano, Maria Ogrzewalska, Priscila Born, Jonathan Lopes, Marilda Siqueira
EPI_ISL_427299	hCoV-19/Brazil/RJ-352/2020	South America / Brazil / Rio de Janeiro / Niteroi	2020-03-05	Instituto Oswaldo Cruz FIOCRUZ - Laboratory of Respiratory Viruses and Measles (LVRS)	Instituto Oswaldo Cruz FIOCRUZ - Laboratory of Respiratory Viruses and Measles (LVRS)	Paola Resende, Fernando Motta, Luciana Appolinario, Sunando Roy, Aline Mattos, Milene Miranda, Cristiana Garcia, Braulia Caetano, Maria Ogrzewalska, Priscila Born, Jonathan Lopes, Marilda Siqueira
EPI_ISL_428462	hCoV-19/Guangdong/20SF4047/2020	Asia / China / Guangdong / Guangzhou	2020-02-17	Guangdong Provincial Center for Diseases Control and Prevention;Guangdong Provincial Institute of Public Health	School of Public Health, The University of Hong Kong	Bosheng Li, Haogao Gu, Lijun Liang, Zhencui Li, Hui-Ling Yen, Yao Hu, Yingchao Song , Hanri Zeng, Tie Song, Jie Wu, Leo L.M. Poon
EPI_ISL_429701	hCoV-19/Brazil/CV48/2020	South America / Brazil / Minas gerais	2020-03-20	Central Public Health Laboratory/Octávio Magalhães Institute (IOM) from the Ezequiel Dias Foundation (FUNED)	Instituto Octávio Magalhães / Fundação Ezequiel Dias (IOM/Funed)	Talita Adelino, Joilson Xavier, Marta Giovanetti, Vagner Fonseca, Marcos Vinícius Silva, Luiz Carlos Junior Alcantara, Marluce Aparecida Assunção Oliveira
EPI_ISL_429702	hCoV-19/Brazil/CV49/2020	South America / Brazil / Minas gerais	2020-03-22	Central Public Health Laboratory/Octávio Magalhães Institute (IOM) from the Ezequiel Dias Foundation (FUNED)	Instituto Octávio Magalhães / Fundação Ezequiel Dias (IOM/Funed)	Talita Adelino, Joilson Xavier, Marta Giovanetti, Vagner Fonseca, Marcos Vinícius Silva, Luiz Carlos Junior Alcantara, Marluce Aparecida Assunção Oliveira
EPI_ISL_429703	hCoV-19/Brazil/CV50/2020	South America / Brazil / Minas gerais	2020-03-26	Central Public Health Laboratory/Octávio Magalhães Institute (IOM) from the Ezequiel Dias Foundation (FUNED)	Instituto Octávio Magalhães / Fundação Ezequiel Dias (IOM/Funed)	Talita Adelino, Joilson Xavier, Marta Giovanetti, Vagner Fonseca, Marcos Vinícius Silva, Luiz Carlos Junior Alcantara, Marluce Aparecida Assunção Oliveira
EPI_ISL_426580	hCoV-19/Brazil/DFBR-0001/2020	South America / Brazil / Distrito Federal / Brasilia	2020-03-13	Instituto Sabin	Laboratory of Virology	Fernando L Melo,Gustavo Barra, Ticiane H Santa-Rita, Pedro G Mesquita, Ikaro A Andrade, Tatsuya Nagata, Bergmann M Ribeiro
EPI_ISL_427809	hCoV-19/Korea/KCDC2015/2020	Asia / South Korea	2020-02-26	Division of Viral Diseases, Center for Laboratory Control of Infectious Diseases, Korea Centers for Diseases Control and Prevention	Division of Viral Diseases, Center for Laboratory Control of Infectious Diseases, Korea Centers for Diseases Control and Prevention	Jeong-Min Kim, Yoon-Seok Chung, Namjoo Lee, Mi-Seon Kim, Sang Hee Woo, Hye-Jun Jo, Sehee Park, Heui Man Kim, Jun-Sub Kim, Junhyeong Jang, Myung Guk Han
EPI_ISL_427810	hCoV-19/Korea/KCDC2016/2020	Asia / South Korea	2020-02-18	Division of Viral Diseases, Center for Laboratory Control of Infectious Diseases, Korea Centers for Diseases Control and Prevention	Division of Viral Diseases, Center for Laboratory Control of Infectious Diseases, Korea Centers for Diseases Control and Prevention	Jeong-Min Kim, Yoon-Seok Chung, Namjoo Lee, Mi-Seon Kim, Sang Hee Woo, Hye-Jun Jo, Sehee Park, Heui Man Kim, Jun-Sub Kim, Junhyeong Jang, Dong Hyun Song, Daesang Lee, Seong Tae Jeong, Myung Guk Han
EPI_ISL_427812	hCoV-19/Korea/KCDC2018/2020	Asia / South Korea	2020-02-19	Division of Viral Diseases, Center for Laboratory Control of Infectious Diseases, Korea Centers for Diseases Control and Prevention	Division of Viral Diseases, Center for Laboratory Control of Infectious Diseases, Korea Centers for Diseases Control and Prevention	Jeong-Min Kim, Yoon-Seok Chung, Namjoo Lee, Mi-Seon Kim, Sang Hee Woo, Hye-Jun Jo, Sehee Park, Heui Man Kim, Jun-Sub Kim, Junhyeong Jang, Dong Hyun Song, Daesang Lee, Seong Tae Jeong, Myung Guk Han
EPI_ISL_426356	hCoV-19/Czech Republic/Seq3/2020	Europe / Czech Republic / Central Czechia and Prague	2020-03-21	Laboratory of Molecular Genetics, 2nd Faculty of Medicine, Charles University in Prague, Prague, Czech Republic	Laboratory of Molecular Genetics, 2nd Faculty of Medicine, Charles University in Prague, Prague, Czech Republic	Lenka Kramna, Katerina Polackova, Ondrej Cinek
EPI_ISL_426358	hCoV-19/Czech Republic/Seq5/2020	Europe / Czech Republic / Central Czechia and Prague	2020-03-19	Laboratory of Molecular Genetics, 2nd Faculty of Medicine, Charles University in Prague, Prague, Czech Republic	Laboratory of Molecular Genetics, 2nd Faculty of Medicine, Charles University in Prague, Prague, Czech Republic	Lenka Kramna, Katerina Polackova, Ondrej Cinek
EPI_ISL_426359	hCoV-19/Czech Republic/Seq6/2020	Europe / Czech Republic / Central Czechia and Prague	2020-03-17	Laboratory of Molecular Genetics, 2nd Faculty of Medicine, Charles University in Prague, Prague, Czech Republic	Laboratory of Molecular Genetics, 2nd Faculty of Medicine, Charles University in Prague, Prague, Czech Republic	Lenka Kramna, Katerina Polackova, Ondrej Cinek
EPI_ISL_426360	hCoV-19/Czech Republic/Seq7/2020	Europe / Czech Republic / Central Czechia and Prague	2020-03-18	Laboratory of Molecular Genetics, 2nd Faculty of Medicine, Charles University in Prague, Prague, Czech Republic	Laboratory of Molecular Genetics, 2nd Faculty of Medicine, Charles University in Prague, Prague, Czech Republic	Lenka Kramna, Katerina Polackova, Ondrej Cinek
EPI_ISL_426379	hCoV-19/Slovenia/MB0329/2020	Europe / Slovenia	2020-03-29	The National Laboratory of Health, Environment and Food, Maribor, Slovenia	The National Laboratory of Health, Environment and Food, Maribor, Slovenia	Mahnic A., Hedzet S., Janezic S., Duh D., Zavrsnik J., Blazun Vosner H., Rupnik M.
EPI_ISL_427635	hCoV-19/USA/NY-NYUMC236/2020	North America / USA / New York / Brooklyn	2020-04-05	NYU Langone Health	Departments of Pathology and Medicine, New York University School of Medicine	Maria Aguero-Rosenfeld, Brendan Belovarac, Margaret Black, Ludovic Boytard, John Cadley, Paolo Cotzia, John Chen, Dacia Dimartino, Xiaojun Feng, Tatyana Gindin, Emily Guzman, Adriana Heguy, Megan Hogan, Emily Huang, George Jour, Andrew Lytle, Christian Marier, Matthew T. Maurano, Mark J. Mulligan, Peter Meyn, Iman Osman, Jared Pinnell, Vanessa Raabe, Sitharam Ramaswami, Amy Rapkiewicz, Marie Sama…
